# Supplementary material for: 2,2′-Diazinodimethylidyne)di-o-phenyl­ene) dibenzoate
Source: Acta Crystallogr Sect E Struct Rep Online. 2008 Apr 18;64(Pt 5):o866. doi: 10.1107/S1600536808010155 (PMC2961147; doi:10.1107/S1600536808010155)
Supplement: Supplementary file 2 [file e-64-0o866-Isup2.hkl]

#
# Unique observed reflections after correcting
# for dispersion and merging Friedel opposites
#
data_I
_shelx_title ' alok2m in P-1'
_shelx_refln_list_code          3
_shelx_F_calc_maximum       78.50
_exptl_crystal_F_000       234.00
_reflns_d_resolution_high  0.8410
 
loop_
 _symmetry_equiv_pos_as_xyz
 'x, y, z'
 '-x, -y, -z'
 
_cell_length_a     5.5442
_cell_length_b     7.9966
_cell_length_c    13.4546
_cell_angle_alpha  73.201
_cell_angle_beta   82.066
_cell_angle_gamma  74.441
 
loop_
 _refln_index_h
 _refln_index_k
 _refln_index_l
 _refln_F_meas
 _refln_F_sigma
 _refln_A_calc
 _refln_B_calc
   1   0   0     47.8507      1.6700    -44.9107      0.0000
   2   0   0      8.1567      0.1727      7.8686      0.0000
   3   0   0      6.7006      0.3198     -5.7534      0.0000
   4   0   0      5.1015      0.3354     -5.0265      0.0000
   5   0   0      0.5784      0.4137      0.4630      0.0000
   6   0   0      0.3845      0.4667     -0.1675      0.0000
  -6   1   0      0.0000      0.3845      0.2714      0.0000
  -5   1   0      4.1838      0.2091     -4.2637      0.0000
  -4   1   0      6.4115      0.6139     -5.8353      0.0000
  -3   1   0     20.1634      1.6780     18.2446      0.0000
  -2   1   0     11.9182      0.3423    -11.0487      0.0000
  -1   1   0      7.7514      0.3765      7.4016      0.0000
   0   1   0     20.4415      1.6797     19.7713      0.0000
   1   1   0      5.4877      0.0842     -5.3331      0.0000
   2   1   0      3.1184      0.1305      2.9870      0.0000
   3   1   0      6.2304      0.4009      6.2084      0.0000
   4   1   0      4.3977      0.2652     -4.3876      0.0000
   5   1   0     20.6955      0.2111    -19.2799      0.0000
   6   1   0      3.0959      0.2310      3.0627      0.0000
  -5   2   0      4.9949      0.2082     -6.0729      0.0000
  -4   2   0      5.7831      0.4495      5.8648      0.0000
  -3   2   0     11.5525      0.7247    -11.4142      0.0000
  -2   2   0      7.7495      0.6864     -7.6005      0.0000
  -1   2   0      7.2696      0.8430      7.5907      0.0000
   0   2   0      3.2314      0.4137     -2.9855      0.0000
   1   2   0     16.5787      0.5784     17.9217      0.0000
   2   2   0     27.9430      0.1524    -27.8834      0.0000
   3   2   0     10.8238      0.9199     10.1796      0.0000
   4   2   0      6.4037      0.2307     -6.2605      0.0000
   5   2   0      1.6874      0.2999      1.6562      0.0000
   6   2   0      0.6400      0.4750      0.0218      0.0000
  -5   3   0      5.7019      0.2123     -5.8604      0.0000
  -4   3   0      5.4869      0.3790      5.4822      0.0000
  -3   3   0     10.1506      0.7861     -9.8364      0.0000
  -2   3   0      1.8223      0.1430     -1.5713      0.0000
  -1   3   0     25.9634      3.4210     26.4561      0.0000
   0   3   0     10.7719      1.0551    -10.6301      0.0000
   1   3   0      9.0200      0.1305      9.2752      0.0000
   2   3   0      3.7035      0.1426      3.5935      0.0000
   3   3   0      1.8375      0.2036     -1.7811      0.0000
   4   3   0      7.4286      0.6206      7.2387      0.0000
   5   3   0      5.5673      0.2095      5.4482      0.0000
   6   3   0      0.6481      0.4831     -0.4307      0.0000
  -4   4   0      6.4844      0.1926      6.2822      0.0000
  -3   4   0      1.5831      0.1778     -1.5483      0.0000
  -2   4   0      3.2911      0.3686     -3.4076      0.0000
  -1   4   0      6.1474      0.8685     -6.6246      0.0000
   0   4   0     13.4373      1.4370     12.6420      0.0000
   1   4   0     10.6517      0.1518     -9.9055      0.0000
   2   4   0     10.8446      0.1108     11.3427      0.0000
   3   4   0      1.2314      0.2546      0.4118      0.0000
   4   4   0      2.6615      0.1798      2.6404      0.0000
   5   4   0      1.0473      0.3362      1.2770      0.0000
   6   4   0      5.6028      0.2356     -5.6507      0.0000
  -4   5   0      8.1065      0.2138     -7.5379      0.0000
  -3   5   0     20.3661      0.9878     19.6199      0.0000
  -2   5   0     27.0997      3.3682    -26.9910      0.0000
  -1   5   0      8.4091      0.9531     -8.4838      0.0000
   0   5   0      6.2758      0.5584     -6.2302      0.0000
   1   5   0      2.7654      0.1949     -2.9571      0.0000
   2   5   0      2.3789      0.1430      2.5219      0.0000
   3   5   0      3.8152      0.1889      3.8284      0.0000
   4   5   0      4.2885      0.1834      4.0433      0.0000
   5   5   0      2.1802      0.2750     -2.3393      0.0000
   6   5   0      0.9417      0.3622     -0.5746      0.0000
  -3   6   0      2.5533      0.2241     -2.4253      0.0000
  -2   6   0      3.7889      0.5641     -3.9845      0.0000
  -1   6   0      3.6366      0.4576     -3.7183      0.0000
   0   6   0      3.6812      0.2077      3.5002      0.0000
   1   6   0      0.1764      0.4042     -0.4122      0.0000
   2   6   0     21.5918      0.4460    -21.4200      0.0000
   3   6   0     30.5944      0.2152     29.6734      0.0000
   4   6   0      4.9370      0.1983      4.6494      0.0000
   5   6   0      3.5719      0.2295      4.2065      0.0000
  -2   7   0      2.1551      0.2680     -1.9270      0.0000
  -1   7   0     10.2489      1.0993    -11.0292      0.0000
   0   7   0      9.6734      0.2110     10.4774      0.0000
   1   7   0      0.3944      0.4497      0.1537      0.0000
   2   7   0      3.0295      0.1669      2.7483      0.0000
   3   7   0      8.0147      0.1475      7.6881      0.0000
   4   7   0      4.7244      0.2131     -4.6372      0.0000
  -1   8   0      3.9119      0.2377      4.0376      0.0000
   0   8   0      1.1432      0.3224     -0.8697      0.0000
   1   8   0      4.2803      0.2339     -4.6742      0.0000
   2   8   0      1.9143      0.2154     -1.6522      0.0000
   3   8   0      2.1905      0.1941      1.9968      0.0000
   4   8   0      0.8274      0.4588     -0.4503      0.0000
   1   9   0      7.7403      0.2438     -8.2767      0.0000
   2   9   0      6.4709      0.1722      5.4998      0.0000
  -4  -8   1      7.9490      0.2284      7.5595      0.0000
  -3  -8   1      2.8455      0.1656     -2.7685      0.0000
  -2  -8   1      0.9767      0.2600     -0.7580      0.0000
  -1  -8   1      0.9662      0.3872     -0.6186      0.0000
   0  -8   1      0.6359      0.4750      0.5079      0.0000
   1  -8   1      0.5848      0.4625     -0.1272      0.0000
  -5  -7   1      3.7056      0.2435      3.9725      0.0000
  -4  -7   1      4.3354      0.2119      3.9958      0.0000
  -3  -7   1     15.1402      0.4613     14.8381      0.0000
  -1  -7   1      4.2548      0.2159     -4.6236      0.0000
   0  -7   1      5.1995      0.2169     -5.6928      0.0000
   1  -7   1      0.9038      0.3652      0.8481      0.0000
   2  -7   1      2.1533      0.2810     -1.9536      0.0000
  -5  -6   1      5.4164      0.2295      6.0999      0.0000
  -4  -6   1     12.2605      0.1956    -11.6952      0.0000
  -3  -6   1     22.3657      0.1432     21.6908      0.0000
  -1  -6   1      0.6047      0.4410     -0.7068      0.0000
   0  -6   1      8.4638      0.1969     -9.1760      0.0000
   1  -6   1      0.7720      0.3029     -0.7069      0.0000
   2  -6   1      8.6358      0.2134     -8.5489      0.0000
   3  -6   1      2.6135      0.2273     -2.1781      0.0000
  -6  -5   1      5.5054      0.2438      5.9682      0.0000
  -5  -5   1      1.9544      0.2899     -2.2306      0.0000
  -4  -5   1      1.2720      0.2898      0.7731      0.0000
  -3  -5   1      0.7937      0.4644      0.6492      0.0000
  -2  -5   1     10.3183      0.1250    -10.4085      0.0000
  -1  -5   1      5.1995      0.1756     -4.8616      0.0000
   0  -5   1      9.7598      1.2488     10.0655      0.0000
   1  -5   1      2.3455      0.3096     -2.3595      0.0000
   2  -5   1      7.0160      1.1910     -7.5088      0.0000
   3  -5   1      3.0273      0.2217     -3.1219      0.0000
   4  -5   1      5.1226      0.2180      5.1426      0.0000
  -6  -4   1      4.4931      0.2400     -4.2415      0.0000
  -5  -4   1      3.9376      0.2193     -4.0234      0.0000
  -4  -4   1      4.1201      0.2557      3.9775      0.0000
  -3  -4   1     14.1935      0.1605     14.0775      0.0000
  -2  -4   1      3.4931      0.1157      3.5896      0.0000
  -1  -4   1     12.3203      0.1549    -11.9105      0.0000
   0  -4   1     15.9321      2.1917     15.7094      0.0000
   1  -4   1      4.0695      0.5299     -4.3939      0.0000
   2  -4   1      5.3306      0.8416      5.8677      0.0000
   3  -4   1     11.9803      0.1763     14.4317      0.0000
  -6  -3   1      2.5365      0.3036     -2.5042      0.0000
  -5  -3   1      5.4799      0.2148     -5.2777      0.0000
  -4  -3   1      9.5533      0.3723      8.9315      0.0000
  -3  -3   1      4.5107      0.1092      4.4650      0.0000
  -2  -3   1     10.4739      0.5100    -10.2782      0.0000
  -1  -3   1     10.2581      0.1330     10.2713      0.0000
   0  -3   1     34.1283      3.9315     35.3890      0.0000
   1  -3   1     15.7216      3.8455    -16.7650      0.0000
   2  -3   1      3.6597      0.7087     -3.7535      0.0000
   3  -3   1      5.2959      0.5053     -5.4465      0.0000
   4  -3   1      6.0993      0.4226     -6.0968      0.0000
  -6  -2   1      0.9860      0.3626      0.1909      0.0000
  -5  -2   1     17.0899      0.2128    -16.4458      0.0000
  -4  -2   1      2.8565      0.2263     -2.4382      0.0000
  -3  -2   1      6.1651      0.3734     -6.0261      0.0000
  -2  -2   1      2.3864      0.1291      1.7850      0.0000
  -1  -2   1     23.7099      0.1360     26.0293      0.0000
   0  -2   1      0.8183      0.1059      0.6839      0.0000
   1  -2   1      1.0642      0.2895     -0.8453      0.0000
   2  -2   1      6.5680      0.8380     -6.3773      0.0000
   3  -2   1      4.7244      0.5211     -5.1421      0.0000
   4  -2   1      0.2215      0.3363      0.0563      0.0000
   5  -2   1      6.7715      0.2015     -7.3878      0.0000
  -6  -1   1      1.6192      0.3058      1.5152      0.0000
  -5  -1   1     10.5361      0.2062    -10.8241      0.0000
  -4  -1   1     10.3039      0.1815     10.2262      0.0000
  -3  -1   1      8.5638      0.3000     -8.1819      0.0000
  -2  -1   1      4.0683      0.2596      3.5205      0.0000
  -1  -1   1      5.2469      0.0860      5.8463      0.0000
   0  -1   1     47.6864      3.6738     48.8613      0.0000
   1  -1   1     27.8234      6.1766     30.3322      0.0000
   2  -1   1     17.4451      1.3116     16.0714      0.0000
   3  -1   1     31.9968      0.1846    -28.2523      0.0000
   4  -1   1      5.5019      0.4979      4.9254      0.0000
   5  -1   1      2.2261      0.2496     -2.0582      0.0000
   6  -1   1      0.4583      0.3945      0.5849      0.0000
  -6   0   1      3.2239      0.2389     -3.3699      0.0000
  -5   0   1      1.0172      0.3353     -1.2426      0.0000
  -4   0   1      0.4229      0.3742     -0.4122      0.0000
  -3   0   1      9.8579      0.7215      9.3245      0.0000
  -2   0   1     12.7004      0.5384     11.4898      0.0000
  -1   0   1     16.2610      1.0301     15.8261      0.0000
   0   0   1      0.9940      0.0830      1.3166      0.0000
   1   0   1     16.8219      0.4559     15.7209      0.0000
   2   0   1      4.6610      0.0974      4.5018      0.0000
   3   0   1     21.5992      0.6509    -19.7923      0.0000
   4   0   1      1.7530      0.1946      2.0867      0.0000
   5   0   1      3.9652      0.1998     -4.0984      0.0000
   6   0   1      4.8950      0.2214     -4.9592      0.0000
  -6   1   1      0.9861      0.3793     -0.8997      0.0000
  -5   1   1      1.8205      0.2750     -2.0373      0.0000
  -4   1   1      8.5479      0.1841     -8.2273      0.0000
  -3   1   1      4.6266      0.2735      4.4024      0.0000
  -2   1   1      0.5950      0.2220     -0.0310      0.0000
  -1   1   1      5.0588      0.0681     -4.7162      0.0000
   0   1   1     27.0607      1.8402     26.2085      0.0000
   1   1   1     49.4238      0.3070    -47.3519      0.0000
   2   1   1     13.9238      0.8006    -14.0046      0.0000
   3   1   1      1.3512      0.2483     -1.3407      0.0000
   4   1   1      4.6016      0.1937     -4.4305      0.0000
   5   1   1      8.5105      0.1991      8.1475      0.0000
  -5   2   1      4.1192      0.2137     -4.4242      0.0000
  -4   2   1      3.6034      0.1939      3.9714      0.0000
  -3   2   1      1.0695      0.1943      0.8001      0.0000
  -2   2   1     25.9770      1.0295    -23.7669      0.0000
  -1   2   1     15.4854      0.4441    -14.9349      0.0000
   0   2   1     41.9926      1.9253     40.1515      0.0000
   1   2   1      4.5891      0.0857      3.9608      0.0000
   2   2   1      2.9623      0.1337      2.9998      0.0000
   3   2   1      4.7743      0.1936      4.9022      0.0000
   4   2   1      3.6129      0.2094     -3.6441      0.0000
   5   2   1      0.9979      0.3969      0.4169      0.0000
   6   2   1     11.0479      0.2246     10.8111      0.0000
  -5   3   1      0.7432      0.3997      0.4542      0.0000
  -4   3   1      4.6814      0.1962      4.9067      0.0000
  -3   3   1      0.7664      0.2589     -0.5954      0.0000
  -2   3   1     12.1924      0.2872    -11.7993      0.0000
  -1   3   1      3.5851      0.2662     -3.1287      0.0000
   0   3   1     26.1772      1.7190     25.1198      0.0000
   1   3   1      7.0106      0.0918     -6.8540      0.0000
   2   3   1      8.3597      0.1362     -8.0631      0.0000
   3   3   1     39.9986      0.2031     38.0041      0.0000
   4   3   1      5.6078      0.3536     -5.5719      0.0000
   5   3   1      3.1358      0.2175      3.2288      0.0000
   6   3   1      5.4913      0.2304     -5.1429      0.0000
  -5   4   1      2.1731      0.2734     -2.3568      0.0000
  -4   4   1      3.0605      0.2157      2.9118      0.0000
  -3   4   1      9.5645      0.3707      9.4748      0.0000
  -2   4   1     24.1210      1.5824    -23.6561      0.0000
  -1   4   1      7.1516      0.8900      6.9375      0.0000
   0   4   1     38.4160      2.8766    -35.0470      0.0000
   1   4   1      9.6367      0.1496      9.3382      0.0000
   2   4   1      5.7697      0.1095      5.5496      0.0000
   3   4   1      5.2501      0.1635      5.3537      0.0000
   4   4   1      0.1972      0.4366      0.1938      0.0000
   5   4   1      2.3929      0.2598     -2.4383      0.0000
   6   4   1      3.5126      0.2365     -3.3465      0.0000
  -4   5   1      0.6421      0.3684      0.4790      0.0000
  -3   5   1     14.9081      1.2188    -14.1930      0.0000
  -2   5   1     14.5405      1.0012    -14.5990      0.0000
  -1   5   1     10.2011      0.6592      9.9924      0.0000
   0   5   1     10.2719      0.5661     -9.5257      0.0000
   1   5   1      8.3149      0.1687      7.5736      0.0000
   2   5   1      2.5316      0.1382     -2.7316      0.0000
   3   5   1      1.8119      0.2520      1.6902      0.0000
   4   5   1      4.9338      0.1851      4.6837      0.0000
   5   5   1     10.2721      0.2190     11.2105      0.0000
   6   5   1      8.5210      0.2389     -8.8004      0.0000
  -3   6   1      0.7011      0.2457     -0.2391      0.0000
  -2   6   1      6.2470      0.3395     -6.3242      0.0000
  -1   6   1      0.5869      0.2761     -0.7314      0.0000
   0   6   1      3.4306      0.1515      3.3805      0.0000
   1   6   1      2.6956      0.2061     -2.7629      0.0000
   2   6   1     28.3570      0.4570     27.1824      0.0000
   3   6   1     12.6714      0.1928    -12.5426      0.0000
   4   6   1      8.2643      0.1970      7.9487      0.0000
   5   6   1      1.7881      0.2861      1.8010      0.0000
  -2   7   1      3.3460      0.1899     -3.3467      0.0000
  -1   7   1      1.6356      0.1827     -1.2472      0.0000
   0   7   1      0.5286      0.3157      0.2773      0.0000
   1   7   1      1.4838      0.2966     -1.5641      0.0000
   2   7   1      1.8884      0.1987     -1.7313      0.0000
   3   7   1      5.9971      0.2110      5.9705      0.0000
   4   7   1      3.1396      0.2260     -3.0399      0.0000
  -1   8   1      1.6921      0.2018     -1.9570      0.0000
   0   8   1      6.8770      0.2256      7.7263      0.0000
   1   8   1      7.6105      0.2241     -8.2443      0.0000
   2   8   1     10.7056      0.1575    -10.4582      0.0000
   3   8   1      0.2645      0.4831     -0.2881      0.0000
   4   8   1      1.6454      0.3210      1.7499      0.0000
   2   9   1      8.3704      0.1701     -7.5558      0.0000
   3   9   1      6.8207      0.2444      6.1969      0.0000
  -3  -8   2      2.6393      0.1782      2.6049      0.0000
  -1  -8   2      2.1569      0.3035     -2.3684      0.0000
   0  -8   2      0.6299      0.4750     -0.6385      0.0000
   1  -8   2      1.4439      0.3238      0.8905      0.0000
  -3  -7   2      4.0695      0.1524      4.3524      0.0000
  -2  -7   2      3.5871      0.2224     -3.8351      0.0000
  -1  -7   2      4.9386      0.2183      5.7906      0.0000
   0  -7   2     13.0962      0.2209    -13.8839      0.0000
   1  -7   2      1.4195      0.3255     -0.7172      0.0000
   2  -7   2      2.7400      0.2389      2.1912      0.0000
  -5  -6   2      4.0669      0.2313     -4.1699      0.0000
  -3  -6   2     14.9600      0.1375    -14.7587      0.0000
  -2  -6   2      8.7587      0.1922     -8.8573      0.0000
  -1  -6   2      1.3607      0.2870      1.0177      0.0000
   0  -6   2      5.7230      0.2038     -5.6281      0.0000
   1  -6   2      4.2603      0.2143      4.6587      0.0000
   2  -6   2      0.3180      0.4709      0.8224      0.0000
   3  -6   2      8.4849      0.2295     -8.1957      0.0000
  -5  -5   2      2.8003      0.2279     -3.3247      0.0000
  -4  -5   2      6.6947      0.2062     -6.9024      0.0000
  -3  -5   2     14.5283      0.2255     14.4671      0.0000
  -2  -5   2      1.6120      0.2559     -1.4708      0.0000
  -1  -5   2     10.0210      0.1757     10.6183      0.0000
   0  -5   2      8.5525      0.1814     -8.4411      0.0000
   1  -5   2      2.5408      0.6842     -2.5877      0.0000
   2  -5   2     10.9744      0.2025     10.9345      0.0000
   3  -5   2      1.7881      0.2830     -1.9332      0.0000
   4  -5   2      3.9148      0.2248      3.6445      0.0000
  -6  -4   2      1.6478      0.3339      1.3504      0.0000
  -5  -4   2      3.2167      0.2240     -3.3402      0.0000
  -4  -4   2      2.8635      0.2056     -2.7930      0.0000
  -3  -4   2     10.0481      0.1566     10.3248      0.0000
  -1  -4   2      7.5782      0.1568      7.0659      0.0000
   0  -4   2     13.4387      0.4190     12.3147      0.0000
   1  -4   2      4.3044      0.5134      4.9899      0.0000
   2  -4   2      7.2976      1.0621     -8.2076      0.0000
   3  -4   2     10.6451      0.2005    -10.1676      0.0000
   4  -4   2      0.6831      0.4590      0.2063      0.0000
  -6  -3   2      1.0981      0.3356     -0.6603      0.0000
  -5  -3   2      1.5999      0.3232     -1.7568      0.0000
  -4  -3   2      8.7889      0.1915     -8.8755      0.0000
  -3  -3   2      3.2144      0.1139      3.5163      0.0000
  -2  -3   2      8.5306      0.2699      9.3524      0.0000
  -1  -3   2     24.5864      0.1573    -24.5938      0.0000
   0  -3   2     34.4878      1.8634     32.4022      0.0000
   1  -3   2     10.3159      1.3727     -9.8180      0.0000
   2  -3   2      5.0586      1.0320     -5.6830      0.0000
   3  -3   2     15.6331      2.7940    -16.9926      0.0000
   4  -3   2      3.1936      0.2101     -3.0631      0.0000
   5  -3   2      1.7171      0.2915     -1.4143      0.0000
  -6  -2   2      0.7273      0.3706     -1.0781      0.0000
  -5  -2   2     16.4206      0.2164    -15.5730      0.0000
  -4  -2   2     12.7055      0.1892     12.2600      0.0000
  -3  -2   2     10.8523      0.2471     -9.8656      0.0000
  -2  -2   2     22.0512      0.6685     22.0848      0.0000
  -1  -2   2      0.7889      0.2162     -0.7264      0.0000
   0  -2   2      7.4709      0.2157      8.2653      0.0000
   1  -2   2      4.0273      0.5937     -4.0582      0.0000
   2  -2   2      5.9472      1.5073     -6.4701      0.0000
   3  -2   2      0.7634      0.2344     -0.3384      0.0000
   4  -2   2      3.2461      0.4228     -3.2031      0.0000
   5  -2   2      1.1899      0.2866      0.9288      0.0000
  -6  -1   2     10.3742      0.2338    -10.9112      0.0000
  -5  -1   2      5.4185      0.2112     -5.6285      0.0000
  -4  -1   2     13.1552      0.1873     13.2388      0.0000
  -3  -1   2      9.5633      0.4119      9.1547      0.0000
  -2  -1   2      9.0626      0.2049      8.2188      0.0000
  -1  -1   2      8.3310      1.3262      8.9062      0.0000
   0  -1   2     15.1757      0.5347     15.7087      0.0000
   1  -1   2      3.2694      0.4529     -3.1590      0.0000
   2  -1   2     13.2211      1.3001     12.7945      0.0000
   3  -1   2      6.6842      0.4461     -6.1447      0.0000
   4  -1   2      9.6012      0.1227     -9.3904      0.0000
   5  -1   2      4.0364      0.2290      3.6667      0.0000
  -6   0   2      6.5585      0.2340      6.6075      0.0000
  -5   0   2      5.7467      0.2116     -5.8541      0.0000
  -4   0   2      4.7817      0.1875      4.8969      0.0000
  -3   0   2      5.2171      0.3538     -5.1666      0.0000
  -2   0   2     30.7901      1.2012    -29.2881      0.0000
  -1   0   2     64.5114      0.5128     68.9290      0.0000
   0   0   2     10.0913      1.0342    -11.4957      0.0000
   1   0   2     21.6347      0.8523    -20.8584      0.0000
   2   0   2      7.7286      0.2626     -7.1420      0.0000
   3   0   2     23.6559      0.8345    -21.9447      0.0000
   4   0   2      6.3628      0.4314      5.9561      0.0000
   5   0   2      2.5703      0.1449      2.5211      0.0000
   6   0   2      3.8345      0.2152     -3.8894      0.0000
  -6   1   2      1.4785      0.3200     -1.3326      0.0000
  -5   1   2      7.5205      0.2129     -7.2841      0.0000
  -4   1   2      6.6469      0.1887      6.3759      0.0000
  -3   1   2      1.7099      0.1464     -1.6073      0.0000
  -2   1   2     23.3535      1.2037    -22.8207      0.0000
  -1   1   2     27.4991      0.3269    -28.4212      0.0000
   0   1   2     24.6422      2.7831    -26.7916      0.0000
   1   1   2     35.1212      0.1654     32.8471      0.0000
   2   1   2     27.3320      2.2928     26.6911      0.0000
   3   1   2     13.7570      1.0169    -13.2384      0.0000
   4   1   2      3.4577      0.1254      3.1580      0.0000
   5   1   2      2.8949      0.1464     -2.6295      0.0000
   6   1   2      1.8523      0.3029      2.3357      0.0000
  -5   2   2      4.3720      0.2202      4.4573      0.0000
  -4   2   2      7.0534      0.1942     -6.8953      0.0000
  -3   2   2      1.8858      0.2509     -1.7606      0.0000
  -2   2   2      7.9132      0.1860     -6.9310      0.0000
  -1   2   2      0.9638      0.1411     -1.0161      0.0000
   0   2   2      2.5717      0.3048      3.3348      0.0000
   1   2   2     40.8556      0.1869     37.9874      0.0000
   2   2   2      0.3844      0.3528      0.4246      0.0000
   3   2   2      8.6930      0.3645      8.1736      0.0000
   4   2   2      7.2105      0.4135      7.2222      0.0000
   5   2   2     12.4340      0.4656     11.3474      0.0000
   6   2   2     17.4325      0.2256    -16.8930      0.0000
  -5   3   2      6.2506      0.2235      6.5936      0.0000
  -4   3   2      6.6275      0.2017     -6.8231      0.0000
  -3   3   2      2.3257      0.1363     -2.1868      0.0000
  -2   3   2      5.7257      0.1316      5.7000      0.0000
  -1   3   2     19.9732      0.4193    -19.1621      0.0000
   0   3   2      4.8076      0.1648      5.5594      0.0000
   1   3   2     15.6819      0.0971     14.4660      0.0000
   2   3   2      2.3135      0.1664     -1.7972      0.0000
   3   3   2      3.6023      0.1634      3.1550      0.0000
   4   3   2      2.7000      0.1345      2.5384      0.0000
   5   3   2      4.1836      0.3287      4.0815      0.0000
   6   3   2     14.4512      0.2273    -13.3759      0.0000
  -5   4   2      2.0947      0.2758      1.9785      0.0000
  -4   4   2      4.9786      0.2099     -5.1197      0.0000
  -3   4   2      3.1344      0.1370     -2.9316      0.0000
  -2   4   2     18.8750      0.5725    -18.5720      0.0000
  -1   4   2      2.7629      0.1742     -2.7249      0.0000
   0   4   2      0.4061      0.3022      0.1382      0.0000
   1   4   2     17.0458      0.4970     16.1688      0.0000
   2   4   2      2.2642      0.1822     -2.3388      0.0000
   3   4   2      2.7428      0.1825      2.9692      0.0000
   4   4   2      2.1749      0.2352     -1.9809      0.0000
   5   4   2      3.0187      0.2943     -3.0541      0.0000
   6   4   2      1.4085      0.3164     -1.5218      0.0000
  -4   5   2     11.0893      0.2208     10.7444      0.0000
  -3   5   2      6.0958      0.1624     -6.0052      0.0000
  -2   5   2     13.0211      0.3475    -12.5036      0.0000
  -1   5   2      2.3824      0.2274      2.5587      0.0000
   0   5   2      0.2797      0.3050      0.2241      0.0000
   2   5   2      0.8958      0.2359      0.9804      0.0000
   3   5   2      7.1291      0.1775      7.5695      0.0000
   4   5   2      4.2557      0.1926      4.0610      0.0000
   5   5   2      2.7615      0.4203     -3.0016      0.0000
   6   5   2      5.1362      0.2356      5.5633      0.0000
  -3   6   2      4.7142      0.1710      4.4817      0.0000
  -2   6   2      3.4539      0.1728      3.2614      0.0000
  -1   6   2      6.5433      0.1346      6.6321      0.0000
   0   6   2      5.1814      0.1545     -4.9679      0.0000
   2   6   2      0.7842      0.3001     -0.5753      0.0000
   3   6   2     10.7209      0.1919     10.8640      0.0000
   4   6   2      2.1497      0.2661     -2.0174      0.0000
   5   6   2      2.2608      0.2531      2.3177      0.0000
  -2   7   2      5.2533      0.1948     -5.1101      0.0000
  -1   7   2      3.5419      0.2322     -3.6955      0.0000
   0   7   2      3.8184      0.2262      4.1110      0.0000
   2   7   2      5.5017      0.1463      5.3173      0.0000
   3   7   2     27.4952      0.2249    -25.8258      0.0000
   4   7   2      7.6701      0.2130      7.4559      0.0000
  -1   8   2      1.6004      0.2090     -1.7018      0.0000
   0   8   2      5.5261      0.2150     -5.7878      0.0000
   1   8   2      4.5933      0.2431     -4.7846      0.0000
   2   8   2      4.7654      0.1579      4.5797      0.0000
   3   8   2     10.6510      0.2236    -10.0982      0.0000
   4   8   2     14.2512      0.2301     13.6548      0.0000
   0   9   2      3.5763      0.2446     -3.5947      0.0000
   1   9   2      2.4959      0.2192      2.4090      0.0000
   2   9   2      1.2152      0.2593     -1.2547      0.0000
   3   9   2      1.6874      0.3879     -1.3664      0.0000
  -3  -8   3      4.6375      0.1623      4.3789      0.0000
  -2  -8   3      0.7379      0.4100     -0.1977      0.0000
  -1  -8   3      1.3052      0.3709     -1.3483      0.0000
   0  -8   3      0.5648      0.4583     -0.6190      0.0000
  -3  -7   3      5.8708      0.1841      5.8943      0.0000
  -2  -7   3      3.3179      0.2205     -3.3656      0.0000
  -1  -7   3     10.0218      0.2163    -11.1000      0.0000
   0  -7   3      0.8367      0.4799      0.8782      0.0000
   1  -7   3      1.0692      0.3396     -0.2328      0.0000
   2  -7   3      1.5974      0.3134     -1.2943      0.0000
  -5  -6   3      6.9730      0.2367     -7.2001      0.0000
  -4  -6   3      2.1962      0.2630     -2.5683      0.0000
  -3  -6   3      5.0954      0.1378      5.2994      0.0000
  -2  -6   3      0.6659      0.4461      0.3845      0.0000
  -1  -6   3      3.2239      0.2048      3.4335      0.0000
   0  -6   3      4.3488      0.2163     -5.0786      0.0000
   1  -6   3      5.3926      0.2152      6.0094      0.0000
   2  -6   3      6.1140      0.2231     -6.1680      0.0000
   3  -6   3      0.9660      0.3531      0.3523      0.0000
  -5  -5   3      5.7932      0.2279     -6.2278      0.0000
  -4  -5   3      9.6927      0.2089     10.2824      0.0000
  -3  -5   3     11.9186      0.3021    -12.0735      0.0000
  -2  -5   3     18.5532      0.1829     19.8976      0.0000
  -1  -5   3      8.9997      0.1156      9.3136      0.0000
   0  -5   3      1.4466      0.2852     -1.3472      0.0000
   1  -5   3      6.4012      0.1985      6.2153      0.0000
   2  -5   3     10.1506      0.2070    -10.2561      0.0000
   3  -5   3      1.8333      0.2851     -1.7399      0.0000
   4  -5   3      2.2950      0.2900     -2.3804      0.0000
  -5  -4   3      0.7689      0.3577     -0.5069      0.0000
  -4  -4   3      8.3551      0.2008      8.8528      0.0000
  -3  -4   3      3.2837      0.1249      3.2129      0.0000
  -2  -4   3      5.6484      0.1587      6.2617      0.0000
  -1  -4   3      4.1764      0.1686     -4.3158      0.0000
   0  -4   3      1.4117      0.1628     -1.7365      0.0000
   1  -4   3      9.2209      0.9733     -9.8919      0.0000
   3  -4   3     35.7079      0.2372    -33.9288      0.0000
   4  -4   3      1.5679      0.3052      1.3926      0.0000
  -6  -3   3      1.9162      0.3187     -1.5678      0.0000
  -5  -3   3      3.5391      0.2238     -3.6278      0.0000
  -4  -3   3      0.6481      0.3905     -0.3187      0.0000
  -3  -3   3      0.0904      0.2819      0.3473      0.0000
  -1  -3   3     25.4927      0.1621     26.3677      0.0000
   0  -3   3     25.8294      1.3566    -25.0146      0.0000
   1  -3   3      6.1024      0.9537     -6.3240      0.0000
   2  -3   3      1.5675      0.2650     -1.9885      0.0000
   3  -3   3     15.8193      0.1940    -15.2043      0.0000
   4  -3   3     11.4432      0.2067     11.0186      0.0000
   5  -3   3      0.8642      0.3437      0.3425      0.0000
  -6  -2   3      2.3453      0.2862     -2.7318      0.0000
  -5  -2   3      3.6001      0.2246     -3.7310      0.0000
  -4  -2   3      5.3448      0.1914     -5.1868      0.0000
  -3  -2   3     13.7195      0.2845     13.5165      0.0000
  -2  -2   3     24.4738      1.0874     24.8052      0.0000
  -1  -2   3     10.5261      0.1176    -11.8380      0.0000
   0  -2   3      7.0116      0.2420      7.0068      0.0000
   1  -2   3     11.3641      2.1615     13.5347      0.0000
   2  -2   3      1.6008      0.5430     -2.2063      0.0000
   3  -2   3      1.1919      0.1817     -0.9135      0.0000
   4  -2   3      2.8266      0.2141     -2.7695      0.0000
   5  -2   3      7.0025      0.2098      6.6134      0.0000
  -6  -1   3      4.9062      0.2388      5.0106      0.0000
  -5  -1   3      3.1433      0.2205      3.2989      0.0000
  -4  -1   3      2.3336      0.2475      2.3268      0.0000
  -3  -1   3      8.9006      0.1650     -9.2444      0.0000
  -2  -1   3     18.0472      0.6163     17.8653      0.0000
  -1  -1   3     30.6924      3.3400    -32.4970      0.0000
   0  -1   3     28.2883      1.2878     30.0026      0.0000
   1  -1   3     26.3280      5.0007     29.9429      0.0000
   2  -1   3     28.4291      3.3762    -27.6953      0.0000
   3  -1   3      0.7319      0.2516      0.4611      0.0000
   4  -1   3      3.7557      0.2131     -3.6818      0.0000
   5  -1   3      0.9081      0.3756      0.3010      0.0000
  -6   0   3      5.3550      0.2373     -4.9791      0.0000
  -5   0   3      0.9209      0.3704      0.9275      0.0000
  -4   0   3      6.2206      0.1901     -6.3431      0.0000
  -3   0   3      2.4396      0.1827     -2.7129      0.0000
  -2   0   3     11.2720      0.1415     11.5529      0.0000
  -1   0   3     63.1469      0.4783    -65.4593      0.0000
   0   0   3     12.7029      1.4271     14.2692      0.0000
   1   0   3      2.6860      0.0780      2.5784      0.0000
   2   0   3      8.7653      0.3537      8.3324      0.0000
   3   0   3      3.5841      0.1888     -3.0718      0.0000
   4   0   3      3.0680      0.1793      3.0345      0.0000
   5   0   3      4.8578      0.3358     -4.9445      0.0000
  -5   1   3      5.4785      0.2199     -5.2611      0.0000
  -4   1   3      8.4610      0.1944     -8.0087      0.0000
  -3   1   3      5.7724      0.1725      5.8406      0.0000
  -2   1   3     31.2456      1.8253    -30.6818      0.0000
  -1   1   3     54.2471      0.4803     59.7102      0.0000
   0   1   3     57.3183      7.0041    -62.5444      0.0000
   1   1   3     65.8067      4.9121     66.4748      0.0000
   2   1   3      9.6987      0.1316      9.0336      0.0000
   3   1   3      5.1260      0.3729      4.6461      0.0000
   4   1   3      9.2998      0.1813      8.9570      0.0000
   5   1   3      4.7753      0.1381     -4.6300      0.0000
   6   1   3      1.1635      0.2931     -1.0829      0.0000
  -5   2   3      1.3778      0.3274     -1.0405      0.0000
  -4   2   3      6.5061      0.1987      6.3715      0.0000
  -3   2   3     13.3094      0.3807    -13.0740      0.0000
  -2   2   3     14.9874      0.1430    -14.6937      0.0000
  -1   2   3     26.7757      0.4228     28.0441      0.0000
   0   2   3      9.8408      0.4713      9.8174      0.0000
   1   2   3     46.9393     13.0946     53.6237      0.0000
   2   2   3      3.1147      0.1466      3.0288      0.0000
   3   2   3      3.9059      0.1577     -3.8446      0.0000
   4   2   3     10.8023      0.7789    -10.8116      0.0000
   5   2   3     13.7705      0.7229     12.6495      0.0000
   6   2   3      8.3280      0.2167     -8.1401      0.0000
  -5   3   3      1.1157      0.3106     -0.5721      0.0000
  -4   3   3      5.2114      0.2069     -5.7851      0.0000
  -3   3   3      0.5613      0.2911     -0.6140      0.0000
  -2   3   3      6.8744      0.1244     -6.8521      0.0000
  -1   3   3      0.7464      0.4311     -0.1177      0.0000
   0   3   3      4.1277      0.1346     -4.2781      0.0000
   1   3   3      7.2916      0.6209     -6.9490      0.0000
   2   3   3     36.3643      0.1906     33.6063      0.0000
   3   3   3     14.3724      0.1611    -13.5072      0.0000
   4   3   3      1.1644      0.1963     -1.1468      0.0000
   5   3   3      4.1529      0.3616     -3.9189      0.0000
   6   3   3     11.7127      0.2222    -11.0860      0.0000
  -4   4   3      2.3651      0.2721     -2.7583      0.0000
  -3   4   3      2.0287      0.1687     -1.8653      0.0000
  -2   4   3      3.6584      0.1233      3.4471      0.0000
  -1   4   3     28.9219      0.3380    -27.2027      0.0000
   0   4   3     10.4007      0.5667     10.3731      0.0000
   1   4   3     20.9522      0.7685     19.4421      0.0000
   2   4   3      2.0210      0.2096     -0.9507      0.0000
   3   4   3      5.9208      0.1691     -5.6247      0.0000
   4   4   3      6.6836      0.1786      6.1905      0.0000
   5   4   3      3.7977      0.4338      3.8378      0.0000
   6   4   3      2.0723      0.2787     -2.2834      0.0000
  -4   5   3     10.3806      0.2252    -10.0945      0.0000
  -3   5   3      4.8871      0.2060      4.6839      0.0000
  -2   5   3     10.3157      0.3826      9.9669      0.0000
  -1   5   3      1.7099      0.1669      1.4296      0.0000
   0   5   3      2.4134      0.1298     -2.2444      0.0000
   1   5   3     14.5790      0.3841     13.4479      0.0000
   2   5   3     16.1266      0.1760    -15.5806      0.0000
   3   5   3      3.4714      0.1886      3.5167      0.0000
   4   5   3     15.4322      0.1928     15.4422      0.0000
   5   5   3      1.9249      0.5644     -1.8781      0.0000
   6   5   3      2.1077      0.2819     -2.1707      0.0000
  -3   6   3      5.3046      0.2178     -5.2198      0.0000
  -2   6   3      8.3991      0.1417      7.9610      0.0000
  -1   6   3     15.8666      0.6104    -15.4613      0.0000
   0   6   3      5.0039      0.3485     -4.9213      0.0000
   1   6   3     15.7243      0.2357     15.3390      0.0000
   2   6   3     18.1325      0.1366    -17.4056      0.0000
   3   6   3      2.5911      0.2144     -2.5263      0.0000
   4   6   3      2.7428      0.2246      2.6268      0.0000
   5   6   3      1.9564      0.2699     -1.6580      0.0000
   6   6   3      3.6442      0.2415      4.0317      0.0000
  -2   7   3      4.6298      2.1542     -1.6274      0.0000
  -1   7   3     11.4580      0.6251    -11.3635      0.0000
   0   7   3      1.8098      0.1911     -1.4764      0.0000
   1   7   3     12.1380      0.1442    -11.7799      0.0000
   2   7   3      7.8588      0.1448      7.5375      0.0000
   3   7   3      6.0745      0.2119     -5.9644      0.0000
   4   7   3     10.6907      0.2151     10.1112      0.0000
   5   7   3      2.4252      0.2677     -2.4379      0.0000
  -1   8   3      4.0401      0.3036      4.1250      0.0000
   0   8   3      3.6698      0.1956     -3.5387      0.0000
   1   8   3      6.0538      0.1600     -5.9382      0.0000
   2   8   3      0.5272      0.3812     -0.6445      0.0000
   3   8   3      2.2435      0.2942      1.8685      0.0000
   4   8   3     11.6304      0.2299     11.0403      0.0000
   0   9   3      2.9610      0.2322      2.6387      0.0000
   1   9   3      2.4058      0.2252     -1.4131      0.0000
   2   9   3      2.3432      0.4050      1.9944      0.0000
   3   9   3      2.7200      0.3074     -2.4731      0.0000
  -2  -8   4      6.1603      0.2322      6.0063      0.0000
  -1  -8   4      0.7889      0.4393     -0.6471      0.0000
  -4  -7   4      7.1460      0.2294     -7.2952      0.0000
  -2  -7   4      5.4657      0.2174      5.8351      0.0000
  -1  -7   4      3.6792      0.2273     -4.0004      0.0000
   0  -7   4      7.1602      0.2297     -7.0409      0.0000
   1  -7   4      3.2706      0.2506      3.2386      0.0000
  -4  -6   4      3.8162      0.2191     -3.7668      0.0000
  -2  -6   4     10.8011      0.1976     11.0153      0.0000
  -1  -6   4      0.7638      0.4681      0.6643      0.0000
   0  -6   4      2.9937      0.2334      3.2662      0.0000
   1  -6   4      2.4539      0.2982      2.6537      0.0000
   2  -6   4      5.8686      0.2268     -6.0139      0.0000
   3  -6   4      3.7845      0.2427     -3.5926      0.0000
  -5  -5   4      7.3256      0.2320     -7.7218      0.0000
  -4  -5   4     11.9881      0.2134     12.3164      0.0000
  -3  -5   4      4.5704      0.1926      4.9376      0.0000
  -2  -5   4     20.3048      0.1872     21.4784      0.0000
  -1  -5   4     16.7062      0.4095    -17.2083      0.0000
   0  -5   4      0.0000      0.4410     -0.1616      0.0000
   1  -5   4      2.3994      0.2728     -2.7314      0.0000
   2  -5   4      0.6716      0.4750      0.5212      0.0000
   3  -5   4      2.2933      0.2759     -2.4253      0.0000
  -5  -4   4      1.8938      0.3079     -1.4895      0.0000
  -4  -4   4      0.6237      0.4322     -0.5187      0.0000
  -3  -4   4      2.6840      0.1906      2.4193      0.0000
  -2  -4   4      6.0166      0.1591      6.5940      0.0000
  -1  -4   4      4.5608      0.1857     -4.9255      0.0000
   0  -4   4      1.1270      0.2016      1.1587      0.0000
   1  -4   4      7.0941      0.1136     -7.0466      0.0000
   2  -4   4     16.9986      0.2016    -16.1212      0.0000
   3  -4   4      1.3974      0.3504      1.2422      0.0000
   4  -4   4      0.7639      0.3889      0.6356      0.0000
  -5  -3   4      4.3960      0.2227     -4.5706      0.0000
  -4  -3   4      1.2963      0.2971     -1.4780      0.0000
  -3  -3   4      2.9911      0.1821      2.9176      0.0000
  -2  -3   4      1.3363      0.1528     -1.6476      0.0000
  -1  -3   4      7.2771      0.1444      7.6798      0.0000
   0  -3   4      0.4802      0.3434     -0.1270      0.0000
   1  -3   4      4.3270      0.7019      4.6861      0.0000
   2  -3   4      3.2033      0.1958      3.0073      0.0000
   3  -3   4      8.3126      0.1972     -8.3214      0.0000
   4  -3   4      6.3994      0.2149      6.0652      0.0000
   5  -3   4      1.8311      0.2884      1.7340      0.0000
  -6  -2   4      0.9209      0.3405      1.0279      0.0000
  -5  -2   4      2.7028      0.2300      2.5949      0.0000
  -4  -2   4      0.6945      0.4277      0.9206      0.0000
  -3  -2   4      2.1095      0.2217      2.0915      0.0000
  -2  -2   4      9.4731      0.4072      8.8214      0.0000
  -1  -2   4      6.1151      0.5042      6.9514      0.0000
   0  -2   4     14.1601      0.4157    -14.4931      0.0000
   1  -2   4     15.0562      3.3024     17.4602      0.0000
   2  -2   4     11.1880      3.7821     14.0187      0.0000
   3  -2   4      8.6209      0.1831     -8.0892      0.0000
   4  -2   4      0.7111      0.5105      0.9095      0.0000
   5  -2   4      5.7569      0.2179     -5.8088      0.0000
  -6  -1   4      2.7962      0.2459     -2.4699      0.0000
  -5  -1   4      3.8568      0.2225      3.8005      0.0000
  -4  -1   4      6.1565      0.1948     -6.3842      0.0000
  -3  -1   4      3.8648      0.1751     -4.0628      0.0000
  -2  -1   4      2.9571      0.1544      3.0112      0.0000
  -1  -1   4     10.8541      0.9597    -11.1462      0.0000
   0  -1   4      0.7415      0.1115     -0.7144      0.0000
   1  -1   4      9.7702      0.8584     10.2666      0.0000
   2  -1   4     13.2104      2.9289     14.3169      0.0000
   3  -1   4     16.2716      1.3180    -16.1655      0.0000
   4  -1   4      4.3345      0.1993     -4.2522      0.0000
   5  -1   4      6.5234      0.2091      6.1746      0.0000
  -6   0   4      4.4636      0.2465     -3.8313      0.0000
  -5   0   4      0.4989      0.4366     -0.5919      0.0000
  -4   0   4     22.1338      0.2068    -22.2777      0.0000
  -3   0   4      4.0072      0.1716     -3.8385      0.0000
  -2   0   4     10.3697      0.1464     11.1841      0.0000
  -1   0   4     16.3786      0.1276     16.9953      0.0000
   0   0   4     11.2504      1.3833    -12.6217      0.0000
   1   0   4     31.0581      2.5768     31.2255      0.0000
   2   0   4     12.4824      0.7095    -11.2838      0.0000
   3   0   4     14.2957      0.6826     12.9782      0.0000
   4   0   4      1.6919      0.2309     -1.5828      0.0000
   5   0   4      0.6299      0.4625     -0.5803      0.0000
  -5   1   4      0.5365      0.4454      0.5664      0.0000
  -4   1   4      2.9898      0.2153     -3.0434      0.0000
  -3   1   4      0.5067      0.4366     -0.5644      0.0000
  -2   1   4      0.0000      0.3359      0.4833      0.0000
  -1   1   4     29.1217      0.1613    -30.6101      0.0000
   0   1   4     41.1096      8.1956     48.9227      0.0000
   1   1   4     78.2263      6.1097     78.4973      0.0000
   2   1   4     16.5445      0.1466    -15.0376      0.0000
   3   1   4     11.7274      0.6877     11.5321      0.0000
   4   1   4     16.8938      0.1240    -16.1440      0.0000
   5   1   4      1.7586      0.1950      1.6057      0.0000
   6   1   4      0.6481      0.4709     -0.3684      0.0000
  -5   2   4      2.9976      0.2367     -3.0124      0.0000
  -4   2   4      6.4647      0.2051     -6.9050      0.0000
  -3   2   4      6.5502      0.1797      6.2609      0.0000
  -2   2   4      7.0225      0.2225      7.0913      0.0000
  -1   2   4      9.0130      0.1665     -9.5967      0.0000
   0   2   4      5.9124      0.6164      6.4238      0.0000
   1   2   4     10.3265      1.2389     10.8695      0.0000
   2   2   4     16.8460      0.1483    -15.5280      0.0000
   3   2   4      2.1333      0.2089      2.1221      0.0000
   4   2   4      7.9302      0.1217      8.3810      0.0000
   5   2   4     22.6247      1.3040    -20.9972      0.0000
   6   2   4      2.7810      0.1590      2.6112      0.0000
  -5   3   4      3.1802      0.2318     -3.1731      0.0000
  -4   3   4      6.2518      0.2121     -7.0692      0.0000
  -3   3   4      5.6539      0.1897      5.9210      0.0000
  -2   3   4      6.8481      0.1042     -7.2560      0.0000
  -1   3   4      8.7576      0.0707     -8.3143      0.0000
   0   3   4      6.1000      0.1064     -6.2869      0.0000
   1   3   4     10.2854      1.8238     11.1441      0.0000
   2   3   4     12.1547      0.1498    -10.8031      0.0000
   3   3   4      0.0000      0.3994     -0.8329      0.0000
   4   3   4      1.1364      0.2808      0.9666      0.0000
   5   3   4      1.1577      0.2177      1.2096      0.0000
   6   3   4      1.6322      0.4567      0.8758      0.0000
  -4   4   4      1.5778      0.3033     -1.4807      0.0000
  -3   4   4      2.7442      0.2165      2.9210      0.0000
  -2   4   4     10.3417      0.1177    -10.1512      0.0000
  -1   4   4     12.5138      0.1424     12.1513      0.0000
   0   4   4      4.6525      0.1147     -4.6899      0.0000
   1   4   4      5.0926      0.6584      5.4056      0.0000
   2   4   4     18.4092      0.1676     16.5822      0.0000
   3   4   4     12.5707      0.1720    -11.7562      0.0000
   4   4   4      7.3065      0.1845      6.8661      0.0000
   5   4   4      6.4341      0.4613      6.5036      0.0000
   6   4   4      2.9293      0.1728      2.7578      0.0000
  -4   5   4      9.1075      0.2301      8.8200      0.0000
  -3   5   4      5.2122      0.2132     -4.8194      0.0000
  -2   5   4      8.4618      0.1295      8.5548      0.0000
  -1   5   4     17.8074      0.2595    -16.6206      0.0000
   0   5   4      4.6111      0.1718      4.2945      0.0000
   1   5   4      7.9088      0.4285     -7.7476      0.0000
   2   5   4      6.1899      0.1751      5.9851      0.0000
   3   5   4      1.2158      0.2941      1.2505      0.0000
   4   5   4      0.6111      0.4366     -1.1638      0.0000
   5   5   4      9.0144      0.2044      9.5623      0.0000
   6   5   4      3.9918      0.3597     -3.7138      0.0000
  -3   6   4      5.0291      0.2242      4.7654      0.0000
  -2   6   4      5.9732      0.1425      5.5894      0.0000
  -1   6   4     29.0161      0.5232    -26.9443      0.0000
   0   6   4      1.6689      0.2505     -1.7027      0.0000
   1   6   4     18.1804      0.3972    -16.9599      0.0000
   2   6   4     14.5948      0.1907     13.9823      0.0000
   3   6   4      6.3714      0.1960     -6.2598      0.0000
   4   6   4      8.7160      0.2039      9.0629      0.0000
   5   6   4      3.1741      0.2236     -3.3382      0.0000
   6   6   4      1.8560      0.2697      1.7813      0.0000
  -2   7   4      3.0570      0.1540     -2.7942      0.0000
  -1   7   4      6.0351      0.1837     -5.9543      0.0000
   0   7   4      2.6753      0.2159     -2.6251      0.0000
   1   7   4     16.7982      0.3136     15.8110      0.0000
   2   7   4     24.9937      0.2181    -23.6625      0.0000
   3   7   4      7.8837      0.2093      7.6934      0.0000
   4   7   4     14.4840      0.2191     13.9957      0.0000
   5   7   4      1.5201      0.3004      1.5789      0.0000
  -1   8   4      9.7464      0.2215     -9.4320      0.0000
   0   8   4      2.1569      0.2754     -1.7205      0.0000
   1   8   4     10.3709      0.1560      9.8563      0.0000
   2   8   4      2.8933      0.1766     -2.7352      0.0000
   3   8   4      5.2456      0.2255      4.9538      0.0000
   4   8   4      2.9306      0.2515      2.7720      0.0000
   0   9   4      0.4512      0.3521      0.1505      0.0000
   1   9   4      2.8221      0.2768      2.5681      0.0000
   2   9   4      4.8490      0.1693     -4.6374      0.0000
   3   9   4      2.7314      0.3061     -2.8371      0.0000
  -2  -7   5      3.5566      0.2305     -3.8123      0.0000
  -1  -7   5      2.3847      0.2676      3.1570      0.0000
   0  -7   5      1.6548      0.3391     -1.7232      0.0000
   1  -7   5      5.6187      0.2448     -4.9053      0.0000
  -4  -6   5      7.1537      0.2222      6.9876      0.0000
  -3  -6   5      1.8876      0.2477      2.0664      0.0000
  -2  -6   5     13.7800      0.2020     14.3906      0.0000
  -1  -6   5      4.7963      0.2122     -5.3096      0.0000
   0  -6   5      0.5578      0.4911      0.4904      0.0000
   1  -6   5      7.4561      0.2265     -8.2198      0.0000
   2  -6   5      1.6359      0.3060      1.4153      0.0000
  -5  -5   5     11.2578      0.2370     10.7876      0.0000
  -4  -5   5     15.0772      0.2189    -14.0046      0.0000
  -3  -5   5      7.4295      0.1947      7.8418      0.0000
  -2  -5   5      8.7285      0.1809      9.5799      0.0000
  -1  -5   5     10.6816      0.1276    -10.7388      0.0000
   0  -5   5      0.8506      0.4268     -0.4142      0.0000
   1  -5   5      8.4688      0.2085     -8.9629      0.0000
   2  -5   5      0.9166      0.4021     -0.9484      0.0000
   3  -5   5      4.9228      0.2302     -4.8726      0.0000
  -5  -4   5      2.9267      0.2350      2.6092      0.0000
  -4  -4   5      0.8687      0.3483     -1.1905      0.0000
  -3  -4   5      4.3156      0.1887     -4.3788      0.0000
  -2  -4   5      3.5848      0.2379      3.8686      0.0000
  -1  -4   5     12.5616      0.1198    -12.9504      0.0000
   0  -4   5      0.8180      0.3699     -0.8215      0.0000
   1  -4   5     18.2459      0.1264     17.8722      0.0000
   2  -4   5      8.8691      0.2041     -8.5897      0.0000
   3  -4   5      3.5237      0.2295     -3.4813      0.0000
   4  -4   5      0.0000      0.4583     -0.3828      0.0000
  -5  -3   5      3.6813      0.2301     -3.5107      0.0000
  -4  -3   5      3.2179      0.2103     -3.4482      0.0000
  -3  -3   5      0.9979      0.2867     -0.7395      0.0000
  -2  -3   5     22.4804      2.2859     22.9641      0.0000
  -1  -3   5      6.2424      0.2351     -5.8997      0.0000
   0  -3   5      2.7201      0.1277      2.9540      0.0000
   1  -3   5      6.7973      0.2525      5.9900      0.0000
   2  -3   5      1.3207      0.2073     -1.0708      0.0000
   3  -3   5     12.6216      0.2048     12.3502      0.0000
   4  -3   5      1.4733      0.3435     -1.3438      0.0000
   5  -3   5      6.2068      0.2358     -6.1422      0.0000
  -5  -2   5      8.5779      0.2232     -8.9442      0.0000
  -4  -2   5      1.7171      0.2787      1.5915      0.0000
  -3  -2   5      4.9315      0.1785      4.8381      0.0000
  -2  -2   5      7.1168      0.8506     -7.3685      0.0000
  -1  -2   5      8.1336      0.5698      8.5764      0.0000
   0  -2   5      7.4811      0.2319      7.7595      0.0000
   1  -2   5     13.5816      0.8307     12.9240      0.0000
   2  -2   5      7.4393      0.1834     -7.4204      0.0000
   3  -2   5      0.9124      0.3859      0.8862      0.0000
   4  -2   5     13.3399      0.2103    -12.3079      0.0000
   5  -2   5      1.5020      0.3186     -0.7213      0.0000
  -5  -1   5      0.5578      0.4090      0.7225      0.0000
  -4  -1   5     22.4721      0.2110    -22.8034      0.0000
  -3  -1   5      7.4248      0.1749      7.7091      0.0000
  -2  -1   5     19.2178      0.1609    -18.6656      0.0000
  -1  -1   5     17.5837      0.8269     18.6483      0.0000
   0  -1   5     16.7207      0.5207     17.4810      0.0000
   1  -1   5      9.8614      0.7960     -9.6473      0.0000
   2  -1   5      0.4201      0.2010      0.7214      0.0000
   3  -1   5      3.2825      0.1927     -2.9514      0.0000
   4  -1   5      7.3341      0.1995     -7.3707      0.0000
   5  -1   5      2.3202      0.2821     -2.3627      0.0000
  -5   0   5      4.2721      0.2266     -4.5411      0.0000
  -4   0   5     10.0972      0.2010     -9.9607      0.0000
  -3   0   5     15.4254      0.1808     15.7178      0.0000
  -2   0   5     14.9253      0.1563    -14.8643      0.0000
  -1   0   5     16.2312      0.1332     17.1842      0.0000
   0   0   5      1.4057      0.1568     -1.6573      0.0000
   1   0   5     25.6747      2.4531     25.3711      0.0000
   2   0   5     18.8467      0.7036     19.0340      0.0000
   3   0   5      4.6556      0.3314     -4.2301      0.0000
   4   0   5      8.1548      0.1902     -8.0940      0.0000
   5   0   5      1.2285      0.3627     -1.1654      0.0000
   6   0   5      0.4006      0.4667     -0.0420      0.0000
  -5   1   5      0.6945      0.4673     -0.7884      0.0000
  -4   1   5      1.0981      0.3306     -1.0096      0.0000
  -3   1   5      4.6304      0.1806     -4.2411      0.0000
  -2   1   5     32.8587      0.1925     31.8215      0.0000
  -1   1   5     12.7787      0.1356    -14.1082      0.0000
   0   1   5      1.1026      0.2161     -1.0173      0.0000
   1   1   5     14.9287      2.8916     17.3242      0.0000
   2   1   5      1.2721      0.2724     -1.0877      0.0000
   3   1   5      0.0000      0.3116     -0.2500      0.0000
   4   1   5     11.0153      0.1209    -10.6134      0.0000
   5   1   5      0.0000      0.4410      0.2991      0.0000
  -5   2   5      5.2151      0.2342      5.4411      0.0000
  -4   2   5      8.9085      0.2093     -9.2929      0.0000
  -3   2   5      7.8113      0.1852     -8.0391      0.0000
  -2   2   5      9.7853      0.1647      9.9149      0.0000
  -1   2   5     10.7165      0.1616    -11.1275      0.0000
   0   2   5      0.6680      0.1546      0.6068      0.0000
   1   2   5      0.5724      0.2586      0.2774      0.0000
   2   2   5     19.3341      0.1579    -18.1372      0.0000
   3   2   5      3.4138      0.1756     -2.9785      0.0000
   4   2   5      5.6750      0.5889     -5.7075      0.0000
   5   2   5     12.0770      0.6969     12.2001      0.0000
   6   2   5      5.6944      0.2212     -5.5071      0.0000
  -5   3   5      2.3000      0.2918     -2.2532      0.0000
  -4   3   5      0.6482      0.3904     -0.7653      0.0000
  -3   3   5      1.4331      0.2956      1.5931      0.0000
  -2   3   5      1.7648      0.1383     -1.3897      0.0000
  -1   3   5     25.3850      0.5361    -24.8099      0.0000
   0   3   5      5.3924      0.2694     -5.3030      0.0000
   1   3   5     13.7200      1.8626     14.5657      0.0000
   2   3   5     16.9977      0.1599     15.9764      0.0000
   3   3   5      1.0324      0.2984      1.3286      0.0000
   4   3   5      5.3506      0.1861      5.0658      0.0000
   5   3   5      8.0564      0.5749     -8.1540      0.0000
   6   3   5     12.0570      0.8582     11.1863      0.0000
  -4   4   5      3.1470      0.2290      3.1650      0.0000
  -3   4   5      7.4983      0.2047      7.6060      0.0000
  -2   4   5     12.4750      0.2198    -12.3681      0.0000
  -1   4   5      6.8651      0.1707     -6.6414      0.0000
   0   4   5      4.6664      0.1628      4.6157      0.0000
   1   4   5      2.0165      0.2032      2.3384      0.0000
   2   4   5      2.4475      0.1978     -2.3663      0.0000
   3   4   5      9.4858      0.1751      9.0213      0.0000
   4   4   5     14.2608      0.1913     14.1176      0.0000
   5   4   5      5.9411      0.2681     -6.1896      0.0000
   6   4   5      8.8110      0.2210      8.9680      0.0000
  -4   5   5      1.2903      0.3496      1.3225      0.0000
  -3   5   5      3.0324      0.2213      2.7637      0.0000
  -2   5   5      1.8416      0.1789      1.7288      0.0000
  -1   5   5     14.7218      0.5775    -14.2694      0.0000
   0   5   5      3.6534      0.2010     -3.4513      0.0000
   1   5   5     16.8119      0.8661    -16.4048      0.0000
   2   5   5      4.7906      0.1826      4.8260      0.0000
   3   5   5      8.5165      0.1841      8.4951      0.0000
   4   5   5      0.9038      0.4017      1.2300      0.0000
   5   5   5      4.1829      0.2117     -4.3136      0.0000
   6   5   5      1.6939      0.5732      1.7705      0.0000
  -3   6   5      1.6023      0.3056     -1.4481      0.0000
  -2   6   5      9.2995      0.3928     -8.7826      0.0000
  -1   6   5     13.7029      0.1973    -13.2052      0.0000
   0   6   5      9.4736      0.1182      9.2913      0.0000
   1   6   5      6.3904      0.3035     -6.2016      0.0000
   2   6   5      8.6191      0.1902      8.0067      0.0000
   3   6   5      1.0584      0.3586      1.0939      0.0000
   4   6   5      4.9817      0.2098     -5.5400      0.0000
   5   6   5     13.6734      0.2201     13.8590      0.0000
   6   6   5      1.6935      0.2712     -2.0197      0.0000
  -2   7   5      0.6889      0.3274      0.3873      0.0000
  -1   7   5      2.9898      0.2493     -2.9072      0.0000
   0   7   5      0.7047      0.2695      0.5446      0.0000
   1   7   5      2.7441      0.2004     -2.6204      0.0000
   2   7   5     20.2317      0.2132     18.9968      0.0000
   3   7   5      3.8050      0.2226     -3.9206      0.0000
   4   7   5      0.2493      0.4871      0.1128      0.0000
   5   7   5      5.2486      0.2285      4.7229      0.0000
  -1   8   5      1.7239      0.3063      1.7614      0.0000
   0   8   5      8.0595      0.2467     -7.6220      0.0000
   1   8   5      2.4489      0.1598      2.1374      0.0000
   2   8   5      4.8335      0.2288     -4.9018      0.0000
   3   8   5      2.8225      0.2768      2.7239      0.0000
   4   8   5      1.6168      0.2994     -1.6110      0.0000
   0   9   5      0.9183      0.2570     -0.7791      0.0000
   1   9   5      5.6042      0.1686      5.5533      0.0000
   2   9   5     12.4600      0.2389    -11.9407      0.0000
   3   9   5      0.7536      0.4891     -0.9604      0.0000
  -2  -7   6      2.8458      0.2358      3.1952      0.0000
  -1  -7   6      1.9405      0.2807     -2.2929      0.0000
   0  -7   6      0.4583      0.4583     -0.7172      0.0000
  -4  -6   6      1.1397      0.2848      0.3571      0.0000
  -2  -6   6      1.3550      0.2842      1.1073      0.0000
  -1  -6   6      5.2745      0.2128      5.4798      0.0000
   0  -6   6      4.9433      0.2259     -5.1730      0.0000
   1  -6   6      6.2965      0.2359     -6.8607      0.0000
   2  -6   6      0.5982      0.5329      0.2106      0.0000
  -4  -5   6      7.2423      0.2172      6.5996      0.0000
  -3  -5   6      1.8999      0.2519     -1.6818      0.0000
  -2  -5   6      5.0829      0.1361     -5.2785      0.0000
  -1  -5   6      5.2796      0.1336     -5.3745      0.0000
   0  -5   6      0.1247      0.5181      0.3581      0.0000
   1  -5   6      4.9856      0.2218     -5.2543      0.0000
   2  -5   6      9.2440      0.2267      9.8828      0.0000
   3  -5   6      1.6712      0.3292     -2.0211      0.0000
  -5  -4   6      0.0000      0.3945      0.0021      0.0000
  -4  -4   6     10.9840      0.2134    -11.1544      0.0000
  -3  -4   6      6.4237      0.1893      6.3467      0.0000
  -2  -4   6      0.6980      0.2348      0.6513      0.0000
  -1  -4   6     10.4236      0.7027     11.2454      0.0000
   0  -4   6      9.2006      0.2009      9.3567      0.0000
   1  -4   6     19.6871      0.3733    -20.0589      0.0000
   2  -4   6     17.6557      0.2150     17.5618      0.0000
   3  -4   6      3.7463      0.2320     -3.8349      0.0000
   4  -4   6      1.2062      0.3922      1.2350      0.0000
  -5  -3   6      1.3579      0.3079     -1.5091      0.0000
  -4  -3   6      5.8474      0.2089     -5.9115      0.0000
  -3  -3   6      2.6927      0.1982      3.1510      0.0000
  -2  -3   6      1.8824      0.1476      2.0516      0.0000
  -1  -3   6     17.0288      0.6068     17.6251      0.0000
   0  -3   6      3.6103      0.1271     -3.9799      0.0000
   1  -3   6     18.8239      0.8317     18.4892      0.0000
   2  -3   6     14.4440      0.2253    -14.2299      0.0000
   3  -3   6      3.6109      0.2224      3.7382      0.0000
   4  -3   6     11.1760      0.2264    -11.4860      0.0000
  -5  -2   6      0.7220      0.3353      1.2394      0.0000
  -4  -2   6      7.1460      0.2040     -7.3058      0.0000
  -3  -2   6      3.9356      0.1859     -4.0623      0.0000
  -2  -2   6     14.7082      0.1616     14.5244      0.0000
  -1  -2   6     14.1776      0.6547    -14.4626      0.0000
   0  -2   6      1.1712      0.1122      1.0890      0.0000
   1  -2   6     15.0197      1.0275     15.2276      0.0000
   2  -2   6     15.2317      0.3613    -14.6714      0.0000
   3  -2   6      2.2831      0.2626      2.4938      0.0000
   4  -2   6     18.8970      0.2215    -18.1386      0.0000
   5  -2   6      1.1997      0.3485      1.0480      0.0000
  -5  -1   6      4.2511      0.2265     -4.5371      0.0000
  -4  -1   6      5.7372      0.2042     -5.5266      0.0000
  -3  -1   6      1.2505      0.2595     -1.0871      0.0000
  -2  -1   6      5.7060      0.1543      6.1431      0.0000
  -1  -1   6     11.5454      0.1152     11.7200      0.0000
   0  -1   6      0.2892      0.2281      0.3478      0.0000
   1  -1   6      9.7583      0.5894      9.0888      0.0000
   2  -1   6      6.6307      0.2858     -6.3415      0.0000
   3  -1   6      1.0981      0.3356     -1.0907      0.0000
   4  -1   6      2.4091      0.2763      2.9853      0.0000
   5  -1   6      3.0592      0.2374     -3.1273      0.0000
  -5   0   6      4.4496      0.2287     -4.3368      0.0000
  -4   0   6      4.6313      0.2067     -4.7901      0.0000
  -3   0   6     12.6385      0.1828     13.3347      0.0000
  -2   0   6      5.5075      0.1558      5.9634      0.0000
  -1   0   6     12.2675      0.4772     12.8872      0.0000
   0   0   6      2.7267      0.4414      3.1269      0.0000
   1   0   6     15.2105      1.3564    -14.3825      0.0000
   2   0   6     21.7111      0.6645     20.9666      0.0000
   3   0   6      0.5218      0.4541     -0.0738      0.0000
   4   0   6      4.4801      0.2075     -4.8934      0.0000
   5   0   6      3.1899      0.2311     -3.2715      0.0000
  -5   1   6      1.1997      0.3577      1.3009      0.0000
  -4   1   6      1.3023      0.3084     -1.4327      0.0000
  -3   1   6      7.8461      0.1858      7.7225      0.0000
  -2   1   6     41.0175      0.2161    -40.2912      0.0000
  -1   1   6     28.6203      1.5169     30.7560      0.0000
   0   1   6      0.0000      0.2545      0.1016      0.0000
   1   1   6      7.2114      1.6532     -8.7792      0.0000
   2   1   6      2.0738      0.1602      2.0746      0.0000
   3   1   6      6.2472      0.2778     -6.1213      0.0000
   4   1   6     10.2922      0.1924    -10.3889      0.0000
   5   1   6      5.1196      0.2171      5.0008      0.0000
   6   1   6      4.1857      0.2313      3.8036      0.0000
  -5   2   6      6.6504      0.2349     -6.4763      0.0000
  -4   2   6      1.5827      0.3059      1.6736      0.0000
  -3   2   6      4.8727      0.1919     -5.0064      0.0000
  -2   2   6      4.9472      0.1712      4.9623      0.0000
  -1   2   6     29.1284      1.9709    -30.2127      0.0000
   0   2   6      0.2072      0.2596      0.2285      0.0000
   1   2   6     24.1582      3.5876    -26.1739      0.0000
   2   2   6     30.0061      0.1839     28.3351      0.0000
   3   2   6     19.0995      0.1803     18.6697      0.0000
   4   2   6     14.5894      1.3527    -15.1621      0.0000
   5   2   6      6.5472      0.2092      6.3438      0.0000
  -5   3   6      1.9243      0.3059      1.7993      0.0000
  -4   3   6      1.6478      0.3105     -1.1911      0.0000
  -3   3   6      3.4714      0.2092     -3.5094      0.0000
  -2   3   6      2.2694      0.1963      2.4309      0.0000
  -1   3   6     15.4956      0.4063    -15.3389      0.0000
   0   3   6     11.8556      1.2770     12.3571      0.0000
   1   3   6      5.6992      0.6500     -5.4117      0.0000
   2   3   6     33.9572      0.1959     31.9679      0.0000
   3   3   6      2.5273      0.1981     -2.4159      0.0000
   4   3   6     10.4609      0.1909     10.3499      0.0000
   5   3   6      2.9270      0.3204      2.8464      0.0000
  -4   4   6      1.8033      0.3081      2.1024      0.0000
  -3   4   6     11.2703      0.2104    -11.5033      0.0000
  -2   4   6     10.3847      0.1912     10.3804      0.0000
  -1   4   6      7.3871      0.1408     -7.5347      0.0000
   0   4   6     10.9564      0.3596    -10.6368      0.0000
   1   4   6     19.9300      2.4403     20.1073      0.0000
   2   4   6      2.8321      0.1942     -2.1752      0.0000
   3   4   6      0.5218      0.4276     -0.6153      0.0000
   4   4   6      2.4042      0.2471      2.4951      0.0000
   5   4   6      0.3609      0.3500      0.1223      0.0000
   6   4   6      0.8300      0.2718      0.1711      0.0000
  -4   5   6      3.7024      0.2392     -3.6796      0.0000
  -3   5   6      2.0629      0.2933     -2.1204      0.0000
  -2   5   6      9.0802      0.2030     -9.0399      0.0000
  -1   5   6      2.7917      0.1160     -2.8995      0.0000
   0   5   6     12.3714      0.6045    -12.1696      0.0000
   1   5   6      5.6866      0.3710      6.2780      0.0000
   2   5   6     10.1164      0.1784      9.4989      0.0000
   3   5   6      1.7968      0.2602     -2.2380      0.0000
   4   5   6      2.5533      0.2219      2.6341      0.0000
   5   5   6      2.8458      0.2300     -2.8525      0.0000
   6   5   6      1.2200      0.2420     -1.1260      0.0000
  -3   6   6      2.4139      0.2917      1.9105      0.0000
  -2   6   6      4.3889      0.2168     -4.5493      0.0000
  -1   6   6      3.1951      0.1259     -3.1090      0.0000
   0   6   6      2.5150      0.1296     -2.2496      0.0000
   1   6   6      3.8668      0.5114      4.1315      0.0000
   2   6   6     11.0922      0.1919     10.4535      0.0000
   3   6   6      1.9683      0.2767      2.2576      0.0000
   4   6   6      1.0946      0.3367     -1.2525      0.0000
   5   6   6      1.3435      0.3440      1.1593      0.0000
  -2   7   6      0.8367      0.3813      0.8176      0.0000
  -1   7   6      6.9645      0.2504      6.5000      0.0000
   0   7   6     10.0418      0.4039      9.6941      0.0000
   1   7   6     19.0536      1.3786    -18.9793      0.0000
   2   7   6      2.3716      0.2830      2.1982      0.0000
   3   7   6      2.8183      0.2342      2.7677      0.0000
   4   7   6      1.5353      0.3081     -1.3950      0.0000
   5   7   6      4.3075      0.2337      3.9751      0.0000
  -1   8   6      1.6160      0.1811     -1.4650      0.0000
   0   8   6      5.9988      0.1297     -5.8549      0.0000
   1   8   6      2.2159      0.1658      1.9284      0.0000
   2   8   6      3.9867      0.2332     -3.8649      0.0000
   3   8   6      1.2158      0.3394     -1.1600      0.0000
   4   8   6     16.8379      0.2378    -16.6755      0.0000
   0   9   6      3.6413      0.1448     -3.5522      0.0000
   1   9   6      4.0347      0.1400     -3.6932      0.0000
   2   9   6      0.7220      0.5682     -0.7918      0.0000
   3   9   6      0.4583      0.4950     -0.8514      0.0000
  -3  -6   7      1.4222      0.2862     -0.8500      0.0000
  -1  -6   7      2.1731      0.2861     -2.2160      0.0000
   0  -6   7      3.9799      0.2377     -3.5898      0.0000
   1  -6   7      2.3896      0.3131     -2.4515      0.0000
  -4  -5   7      2.1802      0.2624     -2.4566      0.0000
  -2  -5   7      1.5098      0.3061      1.4246      0.0000
  -1  -5   7      4.9726      0.1403      4.9155      0.0000
   0  -5   7      2.1515      0.2889      1.8876      0.0000
   1  -5   7      2.2139      0.2957     -2.5022      0.0000
   2  -5   7      0.5846      0.5255      0.1447      0.0000
   3  -5   7      0.9251      0.3746     -0.4441      0.0000
  -3  -4   7      6.1912      0.1928      6.2005      0.0000
  -2  -4   7      5.3346      0.2052     -5.4664      0.0000
  -1  -4   7     18.8634      0.1343     19.5131      0.0000
   0  -4   7      4.7834      0.1349      4.7947      0.0000
   1  -4   7      3.3136      0.3229      3.4239      0.0000
   2  -4   7      5.7986      0.2220     -6.0506      0.0000
   3  -4   7      1.7685      0.3204     -1.7914      0.0000
  -5  -3   7      2.1641      0.2872     -2.2902      0.0000
  -4  -3   7      0.2160      0.3895     -0.1831      0.0000
  -3  -3   7      8.5096      0.1881      8.8661      0.0000
  -2  -3   7      1.4466      0.2434      1.2786      0.0000
  -1  -3   7      8.5850      0.1204      9.2296      0.0000
   0  -3   7      7.8758      0.1299     -8.2248      0.0000
   1  -3   7     11.1224      0.4172    -11.1876      0.0000
   2  -3   7     13.1085      0.1358     13.1760      0.0000
   3  -3   7      3.5115      0.2303     -3.9894      0.0000
   4  -3   7     13.9527      0.2350    -14.2284      0.0000
  -5  -2   7      1.3778      0.2995      1.0786      0.0000
  -4  -2   7      0.4583      0.3945      0.0776      0.0000
  -3  -2   7      6.7870      0.1856     -6.4468      0.0000
  -2  -2   7      0.6299      0.3231      0.3498      0.0000
  -1  -2   7     14.7948      0.2897     14.8993      0.0000
   0  -2   7      0.6124      0.3259      0.4928      0.0000
   1  -2   7     10.9794      0.4737    -11.0665      0.0000
   2  -2   7      1.9779      0.1897      1.8262      0.0000
   3  -2   7      5.3222      0.2109     -5.3780      0.0000
   4  -2   7      4.9684      0.2259     -4.3184      0.0000
   5  -2   7      7.7878      0.2380      7.1876      0.0000
  -5  -1   7      1.0730      0.2666     -1.4657      0.0000
  -4  -1   7      2.6898      0.2168     -2.9227      0.0000
  -3  -1   7      3.0247      0.1891     -2.9279      0.0000
  -2  -1   7      8.8809      0.1598      9.4363      0.0000
  -1  -1   7     14.7684      0.0822     14.8396      0.0000
   0  -1   7      3.7245      0.3300     -4.0889      0.0000
   1  -1   7      1.0981      0.2280     -0.4592      0.0000
   2  -1   7      8.2499      0.1254      8.2931      0.0000
   3  -1   7      4.4269      0.2038      4.3523      0.0000
   4  -1   7      6.0269      0.2154     -6.8159      0.0000
   5  -1   7      5.3105      0.2320      5.8335      0.0000
  -5   0   7      2.5396      0.2903      2.5152      0.0000
  -4   0   7      5.6388      0.2117      5.6222      0.0000
  -3   0   7      4.4697      0.1871     -4.8409      0.0000
  -2   0   7      1.7463      0.2237     -1.8949      0.0000
  -1   0   7      1.0795      0.1332      0.9168      0.0000
   0   0   7     12.8789      2.0262    -14.9796      0.0000
   1   0   7     28.4563      2.2674     27.8189      0.0000
   2   0   7      6.1501      0.2724     -5.3634      0.0000
   3   0   7      0.4137      0.4410      0.1413      0.0000
   4   0   7      1.6023      0.3021     -1.4211      0.0000
   5   0   7      6.5999      0.2225     -6.8849      0.0000
  -5   1   7      3.4748      0.2375     -3.0492      0.0000
  -4   1   7      2.0873      0.2820     -1.9889      0.0000
  -3   1   7      8.4348      0.1904     -8.7341      0.0000
  -2   1   7      7.5494      0.1669      8.4777      0.0000
  -1   1   7     19.8881      1.0803    -21.0684      0.0000
   0   1   7      4.0069      0.5111     -4.9599      0.0000
   1   1   7      1.4306      0.4186     -1.3136      0.0000
   2   1   7     10.6482      0.6760     10.0209      0.0000
   3   1   7      0.8460      0.3381      1.0461      0.0000
   4   1   7      3.2191      0.2204      3.2645      0.0000
   5   1   7      2.6999      0.2751     -2.7831      0.0000
   6   1   7      3.5270      0.2464     -3.1676      0.0000
  -5   2   7      2.0798      0.3042     -1.5065      0.0000
  -4   2   7      8.4043      0.2186     -8.6833      0.0000
  -3   2   7      4.1380      0.1981     -4.3713      0.0000
  -2   2   7      4.6522      0.1774     -5.0538      0.0000
  -1   2   7      6.8682      0.5963      6.9976      0.0000
   0   2   7      6.6169      0.8971      7.4404      0.0000
   1   2   7     11.5308      1.8585    -12.8534      0.0000
   2   2   7     39.6966      1.9374     37.9179      0.0000
   3   2   7      7.3219      0.1788     -7.2013      0.0000
   4   2   7     20.8889      0.2057     19.9869      0.0000
   5   2   7      7.8178      0.2146     -7.8558      0.0000
   6   2   7      1.9163      0.3158      1.7278      0.0000
  -4   3   7      2.8622      0.2345      3.0411      0.0000
  -3   3   7      1.6095      0.2871     -1.7357      0.0000
  -2   3   7     10.9200      0.1854    -11.5495      0.0000
  -1   3   7      3.6326      0.2444      3.7652      0.0000
   0   3   7      4.5786      0.3932      4.9577      0.0000
   1   3   7     10.5495      1.4372     11.0865      0.0000
   2   3   7     25.5958      0.1835     24.6985      0.0000
   3   3   7      2.3831      0.2054      2.4974      0.0000
   4   3   7     19.1459      0.2037    -18.8526      0.0000
   5   3   7      7.2643      0.2158      6.8991      0.0000
   6   3   7      0.5648      0.4541      0.5402      0.0000
  -4   4   7      1.9958      0.3032      2.0021      0.0000
  -3   4   7      8.2530      0.2146     -8.6097      0.0000
  -2   4   7      2.6016      0.2093     -2.6623      0.0000
  -1   4   7      3.8483      0.0958      3.5850      0.0000
   0   4   7      3.4713      0.1995     -3.6710      0.0000
   1   4   7     17.9626      2.4994    -18.1996      0.0000
   2   4   7     16.1401      0.1766     15.0396      0.0000
   3   4   7      5.6635      0.1865      5.8166      0.0000
   4   4   7      9.9653      0.1998    -10.2967      0.0000
   5   4   7      3.6275      0.2646      3.3790      0.0000
   6   4   7      7.4551      0.2324     -6.8061      0.0000
  -3   5   7      5.8772      0.2256     -6.2902      0.0000
  -2   5   7      9.5079      0.2077     10.0968      0.0000
  -1   5   7     10.8130      0.4296    -10.7816      0.0000
   0   5   7      6.8142      0.6935     -7.0325      0.0000
   1   5   7      1.8434      0.2552      1.5892      0.0000
   2   5   7      8.8975      0.1818      8.7929      0.0000
   3   5   7      2.5180      0.2185      2.6965      0.0000
   4   5   7      7.3489      0.2059     -7.5303      0.0000
   5   5   7      6.2841      0.2189      6.4585      0.0000
   6   5   7      3.0248      0.4001      2.6760      0.0000
  -3   6   7      1.6216      0.3189      1.2051      0.0000
  -2   6   7      1.7968      0.3000      1.7068      0.0000
  -1   6   7     10.7245      0.2563     10.4414      0.0000
   0   6   7      4.7004      0.4488     -4.9099      0.0000
   1   6   7      2.9977      0.4597      3.1523      0.0000
   2   6   7      3.0131      0.2173      2.9028      0.0000
   3   6   7     13.2336      0.2049    -13.7167      0.0000
   4   6   7     12.5539      0.2152     13.3438      0.0000
   5   6   7      1.7239      0.3032      1.8367      0.0000
  -2   7   7      1.6120      0.3106     -1.3282      0.0000
  -1   7   7      8.9418      0.1458      8.3744      0.0000
   0   7   7     29.7131      0.8660    -27.8938      0.0000
   1   7   7     18.6228      1.6688     18.3638      0.0000
   2   7   7     12.6678      0.2093    -12.3526      0.0000
   3   7   7      2.3403      0.2891     -2.3942      0.0000
   4   7   7      1.7903      0.3103     -1.6314      0.0000
   5   7   7      1.0056      0.3610      0.6638      0.0000
  -1   8   7      6.0348      0.1730     -5.5421      0.0000
   0   8   7      8.0519      0.3245     -7.9151      0.0000
   1   8   7     10.4455      0.7107    -10.2944      0.0000
   2   8   7      3.5358      0.2396      3.6140      0.0000
   3   8   7      0.9293      0.4203      0.8276      0.0000
   4   8   7      2.3749      0.3081     -2.5784      0.0000
   1   9   7      7.9989      0.4395     -7.5590      0.0000
   2   9   7      2.9781      0.2974      2.6465      0.0000
   3   9   7      2.8499      0.3031     -2.3943      0.0000
  -1  -6   8      1.2505      0.3915      0.8292      0.0000
   0  -6   8      4.7302      0.2314     -4.3075      0.0000
   1  -6   8      1.3318      0.4130     -1.6325      0.0000
  -2  -5   8      0.4480      0.4831     -0.0102      0.0000
  -1  -5   8     11.3960      0.1434     11.3700      0.0000
   0  -5   8      3.6270      0.2260     -3.4362      0.0000
   1  -5   8      6.4243      0.2278      6.6177      0.0000
   2  -5   8      0.8274      0.5119     -1.1721      0.0000
  -4  -4   8      6.4049      0.2173      5.8895      0.0000
  -2  -4   8      7.5500      0.2098      7.6400      0.0000
  -1  -4   8     15.7022      0.1859     16.0581      0.0000
   0  -4   8     20.1308      0.1428    -20.3196      0.0000
   1  -4   8      4.7966      0.2265      4.8075      0.0000
   2  -4   8      6.4049      0.2267     -6.3113      0.0000
   3  -4   8      2.5041      0.3163      2.3540      0.0000
  -3  -3   8      3.2082      0.1955     -3.1764      0.0000
  -2  -3   8      2.7129      0.2494      2.6368      0.0000
  -1  -3   8      0.7608      0.3087      0.7087      0.0000
   0  -3   8      2.9610      0.1425      3.0343      0.0000
   1  -3   8      7.6157      0.1353     -7.7718      0.0000
   2  -3   8      6.1936      0.1433     -6.0514      0.0000
   3  -3   8      1.7012      0.3557     -1.6809      0.0000
   4  -3   8      1.8183      0.3449     -1.8944      0.0000
  -5  -2   8      2.8403      0.2363      2.3943      0.0000
  -4  -2   8      5.1514      0.2136     -5.3919      0.0000
  -3  -2   8      5.5784      0.1893      5.5169      0.0000
  -2  -2   8      9.7881      0.1664    -10.1534      0.0000
  -1  -2   8      4.7200      0.1203      4.8215      0.0000
   0  -2   8      7.8767      0.1219      8.2316      0.0000
   1  -2   8      3.3117      0.1419     -3.3736      0.0000
   2  -2   8      8.2576      0.1819      8.2244      0.0000
   3  -2   8      0.8776      0.4827     -1.1072      0.0000
   4  -2   8      1.8752      0.3139     -1.9261      0.0000
  -5  -1   8      7.3457      0.2374      7.1313      0.0000
  -4  -1   8      4.9645      0.2150     -4.8092      0.0000
  -3  -1   8      0.8995      0.2813      0.7487      0.0000
  -2  -1   8      2.3253      0.1774      2.4577      0.0000
  -1  -1   8      6.1193      0.2108      6.4226      0.0000
   0  -1   8      3.0088      0.1303      3.2981      0.0000
   1  -1   8      6.0919      0.1327     -6.1893      0.0000
   2  -1   8     16.1779      0.5833     15.5900      0.0000
   3  -1   8      2.5010      0.2815      2.7005      0.0000
   4  -1   8      1.3664      0.3583      1.2862      0.0000
   5  -1   8      5.4257      0.2393     -5.9879      0.0000
  -5   0   8      3.6088      0.2408     -3.9374      0.0000
  -4   0   8      5.0515      0.2167      5.2039      0.0000
  -3   0   8     14.3559      0.1954    -14.2050      0.0000
  -2   0   8      2.3961      0.1860      2.5876      0.0000
  -1   0   8      1.7981      0.2830      1.7698      0.0000
   0   0   8     11.7273      1.9216    -13.5209      0.0000
   1   0   8      6.1930      0.4086      6.3157      0.0000
   2   0   8     11.4044      0.5538     11.8804      0.0000
   3   0   8      2.3502      0.2622     -2.7637      0.0000
   4   0   8      6.2206      0.2131     -6.5209      0.0000
   5   0   8      0.8864      0.4841     -0.5475      0.0000
  -5   1   8      2.8252      0.2453     -2.5388      0.0000
  -4   1   8      2.3336      0.2852      2.1764      0.0000
  -3   1   8     36.2507      0.2317    -35.0274      0.0000
  -2   1   8     13.8464      0.1768     14.3033      0.0000
  -1   1   8      4.5464      0.4665      5.2183      0.0000
   0   1   8      3.9720      0.5230      4.2932      0.0000
   1   1   8      3.7554      0.8073      4.8554      0.0000
   2   1   8      6.0221      0.1247      6.5081      0.0000
   3   1   8      0.2789      0.4410      0.3129      0.0000
   4   1   8      3.5654      0.2206      3.5430      0.0000
   5   1   8      0.7987      0.4477      0.3547      0.0000
  -4   2   8      2.0152      0.2948     -2.0028      0.0000
  -3   2   8      1.9384      0.2753      1.7743      0.0000
  -2   2   8      2.3927      0.1429     -2.8204      0.0000
  -1   2   8      0.2980      0.3095     -0.3887      0.0000
   0   2   8      4.6486      0.6115     -5.4485      0.0000
   1   2   8     15.8580      2.9765     18.0846      0.0000
   2   2   8     27.5548      0.8412     26.7046      0.0000
   3   2   8      3.8899      0.2022     -4.0711      0.0000
   4   2   8      1.7057      0.3290     -1.6785      0.0000
   5   2   8      6.6064      0.2232     -6.7129      0.0000
   6   2   8      2.0779      0.3256     -1.9266      0.0000
  -4   3   8      2.7640      0.2349     -2.5919      0.0000
  -3   3   8      0.4750      0.4137     -0.6910      0.0000
  -2   3   8      0.9219      0.2564      0.8497      0.0000
  -1   3   8      5.5267      0.3270      5.6158      0.0000
   0   3   8      4.7503      0.5540     -5.2099      0.0000
   1   3   8      0.7213      0.2015      0.7157      0.0000
   2   3   8      0.3813      0.3926      0.1220      0.0000
   3   3   8      9.3374      0.1868     -9.3327      0.0000
   4   3   8     13.5315      0.2049     13.3299      0.0000
   5   3   8     15.0739      0.2230    -14.7549      0.0000
   6   3   8      1.0095      0.4087     -0.9321      0.0000
  -4   4   8      6.3536      0.2390     -6.2753      0.0000
  -3   4   8      0.5982      0.4276     -0.5607      0.0000
  -2   4   8      1.5429      0.2959      1.5104      0.0000
  -1   4   8      4.7539      0.2557     -4.8506      0.0000
   0   4   8      4.4044      0.2666     -4.4192      0.0000
   1   4   8      2.0870      0.2915     -2.2554      0.0000
   2   4   8      7.0804      0.1771     -7.2604      0.0000
   3   4   8      3.2372      0.2056      3.1796      0.0000
   4   4   8      0.0000      0.4497      0.0444      0.0000
   5   4   8      1.3749      0.3761      1.2060      0.0000
   6   4   8      2.9320      0.3133      2.7024      0.0000
  -3   5   8      2.3929      0.2782     -2.9344      0.0000
  -2   5   8      3.7484      0.2157      4.1280      0.0000
  -1   5   8      3.7421      0.1999     -3.9338      0.0000
   0   5   8      2.0222      0.1692     -1.9088      0.0000
   1   5   8      0.9027      0.2205     -0.8627      0.0000
   2   5   8      5.4955      0.1872      5.2831      0.0000
   3   5   8      8.6159      0.1979      8.4864      0.0000
   4   5   8      6.6819      0.2099     -6.9188      0.0000
   5   5   8      9.3178      0.2249      9.2821      0.0000
  -3   6   8      2.5442      0.2984      2.5473      0.0000
  -2   6   8      0.6659      0.4213     -0.4078      0.0000
  -1   6   8      2.2711      0.2640      2.0833      0.0000
   0   6   8     10.6055      0.7570    -10.4854      0.0000
   1   6   8      2.5194      0.2981     -2.3507      0.0000
   2   6   8      1.3260      0.3277     -1.5081      0.0000
   3   6   8      4.2051      0.2159      4.4245      0.0000
   4   6   8      6.4743      0.2175     -6.9995      0.0000
   5   6   8      9.3781      0.2305      9.8603      0.0000
  -2   7   8      2.2899      0.3003      2.1715      0.0000
  -1   7   8      3.7014      0.2289      3.6895      0.0000
   0   7   8     20.6098      1.3491    -20.8124      0.0000
   1   7   8      8.9250      0.5513     -8.9913      0.0000
   2   7   8      1.8627      0.3130      1.9129      0.0000
   3   7   8      1.5679      0.3579      1.5309      0.0000
   4   7   8      4.0227      0.2297      4.6239      0.0000
   5   7   8      0.0000      0.4583     -0.7045      0.0000
  -1   8   8      0.8368      0.3287     -0.6558      0.0000
   0   8   8      7.4974      0.2803     -7.3190      0.0000
   1   8   8     10.8569      1.0668     10.9964      0.0000
   2   8   8      4.5959      0.2322     -4.5814      0.0000
   3   8   8      4.1314      0.2397     -4.1647      0.0000
   4   8   8      6.1716      0.2398      6.4798      0.0000
   1   9   8      2.9725      0.1922      2.7129      0.0000
   2   9   8      2.7042      0.2970      2.2089      0.0000
   3   9   8      1.8627      0.3426      1.2826      0.0000
  -3  -5   9      3.2130      0.2380      2.7710      0.0000
  -2  -5   9      4.1342      0.2169      3.8596      0.0000
  -1  -5   9      4.6831      0.2079      4.4412      0.0000
   0  -5   9      2.0965      0.3175      1.8705      0.0000
   1  -5   9      5.1377      0.2366     -5.5922      0.0000
  -3  -4   9      3.3679      0.2336     -3.0738      0.0000
  -2  -4   9      2.4268      0.2720      2.4240      0.0000
  -1  -4   9      4.0993      0.2120      3.9701      0.0000
   0  -4   9      2.5643      0.1805     -2.3903      0.0000
   1  -4   9      4.7147      0.1491     -4.8725      0.0000
   2  -4   9      4.6889      0.2417     -4.9088      0.0000
   3  -4   9      2.8771      0.3193     -2.1997      0.0000
  -2  -3   9      0.8407      0.4319      0.1514      0.0000
  -1  -3   9      1.3578      0.3322      1.1145      0.0000
   0  -3   9     17.2296      0.1836    -17.7786      0.0000
   1  -3   9     23.9194      0.4321     23.4845      0.0000
   2  -3   9      5.2664      0.1500     -5.4917      0.0000
   3  -3   9      1.8098      0.3465      1.9579      0.0000
  -4  -2   9      2.5821      0.2173     -2.3274      0.0000
  -3  -2   9     10.5828      0.1954    -11.2931      0.0000
  -2  -2   9     13.3969      0.2065     13.2081      0.0000
  -1  -2   9      3.5093      0.2148      3.5001      0.0000
   0  -2   9      5.8067      0.1310      6.0115      0.0000
   1  -2   9      0.4782      0.3865     -0.2010      0.0000
   2  -2   9      3.7785      0.1544      3.8009      0.0000
   3  -2   9      0.4137      0.5682      0.9366      0.0000
   4  -2   9      7.7958      0.2350      7.6450      0.0000
  -4  -1   9      3.3817      0.2180     -3.0811      0.0000
  -3  -1   9      0.4989      0.3845     -0.4082      0.0000
  -2  -1   9      2.7144      0.1434     -2.8463      0.0000
  -1  -1   9      2.2104      0.2489      2.1532      0.0000
   0  -1   9      5.7721      0.1920      6.2346      0.0000
   1  -1   9      1.5837      0.2051     -1.6297      0.0000
   2  -1   9     10.0684      0.1992     10.2070      0.0000
   3  -1   9      9.2508      0.1469    -10.1775      0.0000
   4  -1   9      3.1887      0.2398      3.6583      0.0000
   5  -1   9     12.4550      0.2456    -12.1579      0.0000
  -4   0   9      5.7481      0.2201     -6.0502      0.0000
  -3   0   9      9.0140      0.1977     -9.2173      0.0000
  -2   0   9      4.1170      0.2833     -4.3741      0.0000
  -1   0   9      6.8281      0.7279     -7.4436      0.0000
   0   0   9     25.2432      1.1595     24.7282      0.0000
   1   0   9      7.3821      0.2481     -7.2314      0.0000
   2   0   9      0.7739      0.3141      0.5752      0.0000
   3   0   9      2.1418      0.2145      2.5575      0.0000
   4   0   9      5.2575      0.2239     -5.9792      0.0000
   5   0   9      5.3098      0.2393     -5.4527      0.0000
  -4   1   9      5.2494      0.2222     -5.4153      0.0000
  -3   1   9      2.7822      0.2155      3.0294      0.0000
  -2   1   9      1.6445      0.1838     -1.6833      0.0000
  -1   1   9      2.7710      0.1896      2.9288      0.0000
   0   1   9      6.6567      0.7350      7.2313      0.0000
   1   1   9      4.0989      0.1297      3.9451      0.0000
   2   1   9      4.0145      0.1350      4.0753      0.0000
   3   1   9     11.5619      0.1965     11.8250      0.0000
   4   1   9      3.1838      0.2350     -3.2679      0.0000
   5   1   9      5.0391      0.2347     -5.0544      0.0000
  -4   2   9      3.6345      0.2270      3.8509      0.0000
  -3   2   9     11.8530      0.2093    -12.0524      0.0000
  -2   2   9     20.5571      0.4593     20.9916      0.0000
  -1   2   9      2.3011      0.3084     -2.3467      0.0000
   0   2   9      1.2869      0.2278     -1.6405      0.0000
   1   2   9      0.9112      0.3220      1.1511      0.0000
   2   2   9      2.1391      0.1866     -2.0254      0.0000
   3   2   9      7.2057      0.1970      7.0986      0.0000
   4   2   9      3.1912      0.2310     -3.1915      0.0000
   5   2   9      3.5226      0.2374     -4.1987      0.0000
  -4   3   9      0.5215      0.4042     -0.1290      0.0000
  -3   3   9      8.7911      0.2159     -8.5113      0.0000
  -2   3   9      4.0053      0.1545     -4.1955      0.0000
  -1   3   9      3.8958      0.3170      4.2252      0.0000
   0   3   9     10.8788      1.3122    -11.7860      0.0000
   1   3   9      3.0501      0.5527      3.5281      0.0000
   2   3   9      2.2699      0.1719     -2.0588      0.0000
   3   3   9     15.8242      0.1971    -15.8439      0.0000
   4   3   9      6.2897      0.2152      6.4368      0.0000
   5   3   9      0.1247      0.5105      0.3219      0.0000
  -4   4   9      0.6659      0.4296     -0.2879      0.0000
  -3   4   9      2.6782      0.2793     -2.5162      0.0000
  -2   4   9      0.7111      0.3868      0.4739      0.0000
  -1   4   9      2.6079      0.1422      2.6830      0.0000
   0   4   9     25.8706      3.3510    -26.9897      0.0000
   1   4   9      7.8376      0.9112      8.3410      0.0000
   2   4   9      2.2383      0.2482      2.3128      0.0000
   3   4   9     12.5378      0.1974     12.9476      0.0000
   4   4   9      4.0764      0.2173      4.0414      0.0000
   5   4   9      1.0730      0.3794     -0.8976      0.0000
  -3   5   9     10.1930      0.2348     10.9181      0.0000
  -2   5   9      6.6551      0.2166     -6.8148      0.0000
  -1   5   9      2.9439      0.2074     -3.1762      0.0000
   0   5   9      0.8484      0.2820     -0.9345      0.0000
   1   5   9      2.4193      0.1483     -2.3143      0.0000
   2   5   9      2.3303      0.2455      2.4226      0.0000
   3   5   9      3.4467      0.2203      3.5362      0.0000
   4   5   9      5.7487      0.2163      6.0458      0.0000
   5   5   9      2.6372      0.2816      2.8291      0.0000
  -2   6   9      2.0742      0.2970      2.0345      0.0000
  -1   6   9      3.4274      0.2167     -3.7412      0.0000
   0   6   9      3.6271      0.3731     -3.7188      0.0000
   1   6   9      5.7489      0.7966     -5.8116      0.0000
   2   6   9     11.8448      0.2016    -11.9129      0.0000
   3   6   9     11.9988      0.2123     12.6799      0.0000
   4   6   9      2.8445      0.2785      2.5830      0.0000
   5   6   9      3.7494      0.2406     -4.0676      0.0000
  -2   7   9      0.0000      0.3528      0.2879      0.0000
  -1   7   9     13.2104      0.2315    -13.1913      0.0000
   0   7   9      3.0854      0.3628      3.1068      0.0000
   1   7   9      0.2149      0.3583     -0.2853      0.0000
   2   7   9      2.8892      0.2704     -2.8291      0.0000
   3   7   9      9.2856      0.2222      9.9033      0.0000
   4   7   9      4.5874      0.2326     -4.7504      0.0000
   5   7   9      1.2442      0.3360      1.2972      0.0000
  -1   8   9      2.9320      0.2420      3.0164      0.0000
   0   8   9      5.6877      0.5542     -5.7109      0.0000
   1   8   9      3.7612      0.4373      3.9180      0.0000
   2   8   9      2.8499      0.2799      2.6250      0.0000
   3   8   9      6.9074      0.2357      6.8347      0.0000
   4   8   9      2.2191      0.3173     -2.3793      0.0000
   2   9   9      1.7284      0.3851      1.6658      0.0000
  -2  -5  10      3.1009      0.2306     -2.7163      0.0000
  -1  -5  10      2.3880      0.2511      2.1791      0.0000
   0  -5  10      3.8839      0.2323      3.6541      0.0000
   1  -5  10      2.4807      0.2905     -2.6189      0.0000
  -3  -4  10      2.2796      0.3016      1.5420      0.0000
  -2  -4  10      1.4140      0.2879     -0.9349      0.0000
  -1  -4  10      4.4216      0.2152     -4.4154      0.0000
   0  -4  10      0.9958      0.2847     -1.0503      0.0000
   1  -4  10      1.2378      0.5689     -0.7899      0.0000
   2  -4  10      0.7111      0.5578     -0.7016      0.0000
  -3  -3  10      6.5887      0.2304     -6.7119      0.0000
  -2  -3  10      3.0503      0.2417      3.2225      0.0000
  -1  -3  10      3.0311      0.2323      2.9105      0.0000
   0  -3  10     15.7904      0.5743     16.0937      0.0000
   1  -3  10      9.0216      0.1479     -8.9519      0.0000
   2  -3  10      2.8558      0.1725      2.5129      0.0000
   3  -3  10      3.4826      0.2670      3.3779      0.0000
  -4  -2  10      1.4331      0.2572      1.2623      0.0000
  -3  -2  10      5.2479      0.2275     -5.3180      0.0000
  -2  -2  10      1.0248      0.4026      0.8443      0.0000
  -1  -2  10      6.7046      0.2084      6.7458      0.0000
   0  -2  10      8.6763      0.3595      8.7566      0.0000
   1  -2  10      4.0714      0.1500      4.1937      0.0000
   2  -2  10      0.6525      0.4391     -0.8028      0.0000
   3  -2  10      4.5361      0.2632     -4.2855      0.0000
   4  -2  10      1.1834      0.4323      0.7289      0.0000
  -4  -1  10      1.6595      0.2818     -1.2836      0.0000
  -3  -1  10      3.2046      0.2043     -3.4552      0.0000
  -2  -1  10      2.7822      0.2709      2.6761      0.0000
  -1  -1  10      0.9581      0.3962      1.1714      0.0000
   0  -1  10      3.9390      0.1386     -4.0143      0.0000
   1  -1  10      6.0618      0.3426      6.1154      0.0000
   2  -1  10      2.7093      0.1859     -2.6361      0.0000
   3  -1  10      0.3943      0.4212      0.2243      0.0000
   4  -1  10      2.7186      0.3157     -3.4756      0.0000
  -4   0  10      1.9101      0.2851     -1.6958      0.0000
  -3   0  10      5.1822      0.2038     -5.3349      0.0000
  -2   0  10      3.4508      0.1429      3.4304      0.0000
  -1   0  10      0.6945      0.5105      0.5756      0.0000
   0   0  10      4.8035      0.2296      4.5582      0.0000
   1   0  10      8.1037      0.3893      8.1239      0.0000
   2   0  10      3.0868      0.1555     -3.0786      0.0000
   3   0  10      3.5881      0.1604     -4.0744      0.0000
   4   0  10      7.1035      0.2300      8.1541      0.0000
   5   0  10      2.5624      0.3242     -2.9776      0.0000
  -4   1  10      6.2425      0.2291     -6.0469      0.0000
  -3   1  10      0.4750      0.3742     -0.6955      0.0000
  -2   1  10     10.5564      0.7694     11.0880      0.0000
  -1   1  10      1.7360      0.1712     -1.7902      0.0000
   0   1  10     16.4137      0.3921     15.9546      0.0000
   1   1  10     15.4405      0.6582    -15.0936      0.0000
   2   1  10      4.5534      0.1770      4.5591      0.0000
   3   1  10      5.8916      0.1488      5.9125      0.0000
   4   1  10      1.7968      0.3460      1.6741      0.0000
   5   1  10      1.4412      0.3588     -1.9901      0.0000
  -4   2  10      0.2160      0.3994      0.6820      0.0000
  -3   2  10      6.4115      0.2458      6.3976      0.0000
  -2   2  10     17.2707      0.8993    -17.2771      0.0000
  -1   2  10      4.0800      0.5933     -4.6112      0.0000
   0   2  10      6.0692      0.7070      6.5462      0.0000
   1   2  10      4.7195      0.1304     -4.7800      0.0000
   2   2  10      0.0931      0.4074     -0.0447      0.0000
   3   2  10      0.0000      0.5365     -0.0294      0.0000
   4   2  10      2.4026      0.2839     -2.7075      0.0000
   5   2  10      5.6470      0.2348     -5.8522      0.0000
  -4   3  10      1.5277      0.3061     -0.7073      0.0000
  -3   3  10      2.0075      0.2905     -1.7518      0.0000
  -2   3  10      5.3966      0.1398     -5.2611      0.0000
  -1   3  10      1.2034      0.3840     -0.7812      0.0000
   0   3  10      9.2997      1.1913    -10.1919      0.0000
   1   3  10      1.0653      0.1637     -1.2121      0.0000
   2   3  10     17.3706      0.1351    -17.0904      0.0000
   3   3  10     38.8229      0.2386     37.7194      0.0000
   4   3  10     10.7863      0.2183    -10.7990      0.0000
   5   3  10      2.9174      0.2432      3.1978      0.0000
  -3   4  10      1.4680      0.2923     -1.2188      0.0000
  -2   4  10      1.2285      0.3045     -1.3807      0.0000
  -1   4  10      3.1988      0.2657     -3.1287      0.0000
   0   4  10      2.5031      0.2334      2.2276      0.0000
   1   4  10      2.9193      0.4391     -2.7754      0.0000
   2   4  10      4.0499      0.1407      3.9773      0.0000
   3   4  10     14.3236      0.2047     14.7075      0.0000
   4   4  10      3.3598      0.2440      3.3758      0.0000
   5   4  10      3.7255      0.2466      3.5162      0.0000
  -3   5  10      2.4807      0.2883     -2.4328      0.0000
  -2   5  10      2.6061      0.2660     -2.6583      0.0000
  -1   5  10      0.9900      0.3112      0.7496      0.0000
   0   5  10      4.8768      0.9368     -5.3423      0.0000
   1   5  10      3.5865      0.4011      3.4200      0.0000
   2   5  10      3.8133      0.8894      4.4969      0.0000
   3   5  10      1.9860      0.2825     -1.8773      0.0000
   4   5  10      3.4703      0.2409      3.1350      0.0000
   5   5  10      4.6043      0.2413     -4.5576      0.0000
  -2   6  10      8.1934      0.2343     -9.0628      0.0000
  -1   6  10      2.7527      0.2238      3.1694      0.0000
   0   6  10      7.6771      1.3303     -8.1366      0.0000
   1   6  10      3.8609      0.5564     -4.1306      0.0000
   2   6  10      4.8534      0.4834      5.3660      0.0000
   3   6  10      3.5115      0.2350     -3.5690      0.0000
   4   6  10      6.5186      0.2304      7.0069      0.0000
   5   6  10      2.3749      0.2942     -2.8676      0.0000
  -1   7  10      1.4029      0.3255      1.5216      0.0000
   0   7  10      6.4577      0.5507     -6.4689      0.0000
   1   7  10      4.1689      0.3774      4.2283      0.0000
   2   7  10      2.6942      0.2899     -2.4403      0.0000
   3   7  10     12.2690      0.2260     12.7992      0.0000
   4   7  10      4.6639      0.2418     -5.2374      0.0000
   0   8  10     20.8352      0.2474     22.0172      0.0000
   1   8  10     15.3933      0.9399    -15.2252      0.0000
   2   8  10      4.2125      0.2351     -4.1424      0.0000
   3   8  10      1.8855      0.3209      1.5846      0.0000
  -2  -4  11      1.7508      0.2828      1.4498      0.0000
  -1  -4  11      2.6225      0.2224      2.2220      0.0000
   0  -4  11      6.8753      0.2192      6.4835      0.0000
   1  -4  11      0.0000      0.4911      0.2183      0.0000
  -3  -3  11      0.6886      0.5105     -0.1724      0.0000
  -2  -3  11      5.1770      0.2306      5.1951      0.0000
  -1  -3  11     10.2163      0.2208     -9.8776      0.0000
   0  -3  11     25.8512      0.2320     25.2179      0.0000
   1  -3  11      3.1511      0.1665     -2.9670      0.0000
   2  -3  11      0.5142      0.5067     -0.1108      0.0000
  -3  -2  11      6.6217      0.2351      6.4628      0.0000
  -2  -2  11      1.5328      0.3122      1.5535      0.0000
  -1  -2  11      3.8889      0.2263      3.7656      0.0000
   0  -2  11      4.1903      0.2166      4.0923      0.0000
   1  -2  11     11.0060      0.1470    -10.9008      0.0000
   2  -2  11      0.6872      0.4052     -0.5229      0.0000
   3  -2  11      3.2275      0.2625      3.2481      0.0000
  -4  -1  11      4.9832      0.2263      4.7094      0.0000
  -3  -1  11      5.3076      0.2342     -5.0715      0.0000
  -2  -1  11      3.6908      0.2355     -3.4694      0.0000
  -1  -1  11      3.4229      0.2298      3.6342      0.0000
   0  -1  11      3.9396      0.2220      3.7641      0.0000
   1  -1  11      0.9317      0.3063     -0.6941      0.0000
   2  -1  11      4.2845      0.1557     -4.6154      0.0000
   3  -1  11      0.7558      0.4877      0.5252      0.0000
   4  -1  11      2.4681      0.3254     -1.8975      0.0000
  -4   0  11      6.3014      0.2296      5.5498      0.0000
  -3   0  11      5.7433      0.2687     -5.5688      0.0000
  -2   0  11      4.1248      0.2294     -3.7908      0.0000
  -1   0  11     11.1376      0.2060     10.9251      0.0000
   0   0  11      3.4591      0.2258      3.4928      0.0000
   1   0  11      1.4807      0.2280     -1.2235      0.0000
   2   0  11      0.6782      0.4128      0.8043      0.0000
   3   0  11      7.0415      0.3519      7.4457      0.0000
   4   0  11      2.0891      0.3265     -2.5223      0.0000
  -4   1  11      5.0875      0.2336      5.0490      0.0000
  -3   1  11      1.0382      0.2277      1.0310      0.0000
  -2   1  11      5.1242      0.5862     -5.3049      0.0000
  -1   1  11      2.7286      0.2359     -2.8480      0.0000
   0   1  11      0.4888      0.5067     -0.0713      0.0000
   1   1  11      2.0463      0.1956     -1.9784      0.0000
   2   1  11      6.1321      0.1440      6.1421      0.0000
   3   1  11      2.7580      0.2413      2.9493      0.0000
   4   1  11      0.0000      0.5181      0.0983      0.0000
   5   1  11      2.1980      0.3204     -2.2022      0.0000
  -3   2  11      7.4644      0.4724      7.5462      0.0000
  -2   2  11     13.3347      1.1619    -13.1414      0.0000
  -1   2  11      1.0576      0.2134     -0.9235      0.0000
   0   2  11      4.8783      0.2007     -4.9547      0.0000
   1   2  11      2.4451      0.1828     -2.5178      0.0000
   2   2  11      1.8512      0.1977      1.9361      0.0000
   3   2  11      5.4556      0.1545      5.7144      0.0000
   4   2  11      2.8892      0.2532      2.9776      0.0000
   5   2  11      0.6889      0.5181      0.5804      0.0000
  -3   3  11      6.6269      0.2258     -6.4269      0.0000
  -2   3  11      5.6628      0.4527     -5.6084      0.0000
  -1   3  11      0.4664      0.4090      0.4970      0.0000
   0   3  11      5.0074      1.1859      5.4958      0.0000
   1   3  11      3.8993      0.1415      3.7797      0.0000
   2   3  11      3.7271      0.1532     -3.6893      0.0000
   3   3  11     10.0582      0.2095     10.2279      0.0000
   4   3  11      8.6650      0.2266      8.6489      0.0000
   5   3  11      1.7284      0.3215      1.9087      0.0000
  -3   4  11      1.0248      0.3489      0.6775      0.0000
  -2   4  11      1.5555      0.2865     -1.5413      0.0000
  -1   4  11      6.2420      0.7169     -6.3442      0.0000
   0   4  11      3.0931      0.6990      3.3123      0.0000
   1   4  11      3.6633      0.6000      4.0465      0.0000
   2   4  11      3.4178      0.1513      3.2609      0.0000
   3   4  11     17.3902      0.2132     17.4586      0.0000
   4   4  11     12.2751      0.2254    -12.9858      0.0000
   5   4  11      2.7710      0.3156     -2.3937      0.0000
  -2   5  11      7.0446      0.2257     -7.9132      0.0000
  -1   5  11      3.6066      0.2166      3.9097      0.0000
   0   5  11      2.4316      0.2421      2.4916      0.0000
   1   5  11      9.9883      1.1845    -10.3785      0.0000
   2   5  11      3.5404      0.7140     -4.2637      0.0000
   3   5  11      7.0313      0.2152      7.1477      0.0000
   4   5  11      4.2785      0.2379     -4.3500      0.0000
   5   5  11      1.4466      0.3613      0.9006      0.0000
  -2   6  11      2.7057      0.2846     -2.7544      0.0000
  -1   6  11      5.3955      0.2233      5.5973      0.0000
   0   6  11      2.5072      0.2567     -2.8316      0.0000
   1   6  11      8.2808      1.8106     -9.5386      0.0000
   2   6  11      2.5969      0.2934      3.0344      0.0000
   3   6  11      5.3955      0.2263      5.6277      0.0000
   4   6  11      0.7889      0.5160     -0.8962      0.0000
  -1   7  11      3.9681      0.2384      4.2012      0.0000
   0   7  11      5.6519      0.2268      6.7001      0.0000
   1   7  11      6.8051      0.7934     -7.3120      0.0000
   2   7  11      5.1140      0.5271      5.7760      0.0000
   3   7  11      8.5146      0.2306     -8.9110      0.0000
   4   7  11      3.8203      0.2477      3.9454      0.0000
   0   8  11      3.2239      0.2423     -3.3298      0.0000
   1   8  11      6.5455      0.8791     -6.7915      0.0000
   2   8  11      1.1016      0.4345      0.4858      0.0000
   3   8  11      5.7155      0.2416     -5.7823      0.0000
  -2  -3  12      1.3260      0.3402      0.9966      0.0000
  -1  -3  12     11.7660      0.2324     11.5886      0.0000
   0  -3  12      4.0717      0.2283     -3.6450      0.0000
   1  -3  12      3.4419      0.1666     -3.2743      0.0000
   2  -3  12      2.5255      0.3049     -2.1232      0.0000
  -3  -2  12      2.5103      0.3002     -2.2163      0.0000
  -2  -2  12      0.9251      0.3627     -0.3315      0.0000
  -1  -2  12      5.4493      0.2251     -5.1728      0.0000
   0  -2  12     11.3983      0.2230     11.1326      0.0000
   1  -2  12      9.8445      0.2909     -9.8981      0.0000
   2  -2  12      0.5267      0.4750      0.5860      0.0000
   3  -2  12      3.9278      0.2024     -3.7133      0.0000
  -3  -1  12      4.4819      0.2443      3.7910      0.0000
  -2  -1  12      6.5822      0.2323     -6.5156      0.0000
  -1  -1  12      4.2171      0.2270     -4.1425      0.0000
   0  -1  12      6.6340      0.2173      6.5992      0.0000
   1  -1  12      2.4098      0.1964      1.9374      0.0000
   2  -1  12      2.7701      0.1842      2.9405      0.0000
   3  -1  12      4.2092      0.1777      3.8600      0.0000
  -3   0  12      1.9465      0.3109     -1.4144      0.0000
  -2   0  12      1.2659      0.3737     -1.2379      0.0000
  -1   0  12      1.6572      0.3253     -1.4989      0.0000
   0   0  12      7.0064      0.2159      6.8967      0.0000
   1   0  12      2.4611      0.1889      2.2861      0.0000
   2   0  12      6.7683      0.1520     -6.8098      0.0000
   3   0  12     13.5908      0.2633     14.0841      0.0000
   4   0  12      1.3201      0.4042     -1.4946      0.0000
  -3   1  12      1.5592      0.2109      1.5165      0.0000
  -2   1  12     12.5945      0.2197    -11.9635      0.0000
  -1   1  12      7.8960      0.2125      7.9549      0.0000
   0   1  12     11.1680      0.2084    -10.9243      0.0000
   1   1  12      3.1473      0.1565      3.0118      0.0000
   2   1  12      2.9211      0.1691      2.6792      0.0000
   3   1  12      3.4701      0.2394      3.4936      0.0000
   4   1  12      1.9663      0.3441     -2.4050      0.0000
  -3   2  12     14.8664      0.4896    -14.4155      0.0000
  -2   2  12     11.8025      1.2920    -11.6313      0.0000
  -1   2  12      6.8174      0.7161      7.3009      0.0000
   0   2  12      1.9364      0.3040      1.4262      0.0000
   1   2  12      5.7388      0.3384      5.7954      0.0000
   2   2  12      2.9974      0.1677      3.0210      0.0000
   3   2  12      0.0000      0.4267      0.3114      0.0000
   4   2  12      0.7379      0.5648     -0.2935      0.0000
  -3   3  12      4.3738      0.2302      4.5721      0.0000
  -2   3  12      6.3977      0.5116     -6.0808      0.0000
  -1   3  12      5.8650      0.7757      6.1693      0.0000
   0   3  12      0.8777      0.2758     -0.9228      0.0000
   1   3  12      5.1914      0.1380     -5.0182      0.0000
   2   3  12     19.1786      0.1477     18.4934      0.0000
   3   3  12      1.3806      0.4064      1.5905      0.0000
   4   3  12      0.0000      0.4583     -0.1833      0.0000
  -2   4  12      3.4915      0.2222     -3.5565      0.0000
  -1   4  12      3.0700      0.5152      3.4278      0.0000
   0   4  12      0.8760      0.2327      0.9784      0.0000
   1   4  12      2.6369      0.1878     -2.9167      0.0000
   2   4  12      4.7778      0.1513     -4.7184      0.0000
   3   4  12      0.3177      0.5473     -0.0533      0.0000
   4   4  12      0.8034      0.5884     -0.1557      0.0000
  -2   5  12      0.7889      0.3626     -0.9106      0.0000
  -1   5  12      4.0841      0.2155     -5.1278      0.0000
   0   5  12      4.1427      0.2032      4.9568      0.0000
   1   5  12      6.0062      0.6873     -6.6519      0.0000
   2   5  12      4.8146      0.1490     -4.6668      0.0000
   3   5  12      3.5060      0.2416     -3.7563      0.0000
   4   5  12      3.8538      0.2527      4.3119      0.0000
  -1   6  12      1.3347      0.2885     -1.1380      0.0000
   0   6  12      2.3219      0.2606     -2.9464      0.0000
   1   6  12      0.5282      0.2829      0.1406      0.0000
   2   6  12      4.4248      0.7397     -4.7631      0.0000
   3   6  12      6.0802      0.2280      6.1561      0.0000
   4   6  12      4.9117      0.2419      5.1534      0.0000
   0   7  12      0.9622      0.3316      1.2112      0.0000
   1   7  12      8.1756      0.8835     -8.6698      0.0000
   2   7  12      1.6332      0.3991      1.8517      0.0000
   3   7  12      1.6548      0.3324     -1.6496      0.0000
   2   8  12      0.9166      0.4141      0.6142      0.0000
   0  -3  13      5.6841      0.2352      5.2233      0.0000
  -2  -2  13      5.0120      0.2437     -5.0997      0.0000
  -1  -2  13      3.7307      0.2374      3.4968      0.0000
   0  -2  13     11.6858      0.2326    -11.2125      0.0000
   1  -2  13      7.1227      0.1594      6.7225      0.0000
   2  -2  13      6.6200      0.2638      6.1837      0.0000
  -2  -1  13      2.1820      0.3252     -2.0595      0.0000
  -1  -1  13      5.6353      0.2294      5.4938      0.0000
   0  -1  13      2.2418      0.2724      1.8958      0.0000
   1  -1  13      8.2279      0.1527      7.7166      0.0000
   2  -1  13      1.6725      0.3092     -1.5858      0.0000
   3  -1  13      1.6062      0.2443      1.6410      0.0000
  -2   0  13      1.0621      0.4040     -0.5998      0.0000
  -1   0  13      0.8641      0.4393     -0.4279      0.0000
   0   0  13      2.8798      0.2808      2.5206      0.0000
   1   0  13      2.3146      0.1957      1.9614      0.0000
   2   0  13      3.9606      0.1640      3.9493      0.0000
   3   0  13      3.0717      0.1797     -3.2735      0.0000
  -3   1  13      2.1695      0.3195     -2.1032      0.0000
  -2   1  13      7.6969      0.2280     -7.1367      0.0000
  -1   1  13      5.7939      0.2269     -5.5292      0.0000
   0   1  13      6.3616      0.2214      6.3781      0.0000
   1   1  13      5.0688      0.1491      5.0374      0.0000
   2   1  13      1.4837      0.2386     -1.3275      0.0000
   3   1  13      2.6828      0.2973      2.4583      0.0000
   4   1  13      1.6312      0.3845     -1.8619      0.0000
  -2   2  13      6.4767      0.2234     -6.0309      0.0000
  -1   2  13      5.9984      0.2192      5.9871      0.0000
   0   2  13      1.9364      0.3182     -1.8805      0.0000
   1   2  13      9.9739      0.2162      9.8599      0.0000
   2   2  13      4.2178      0.2002     -4.1676      0.0000
   3   2  13      4.9868      0.3160      4.9065      0.0000
   4   2  13      5.8394      0.2459      5.8291      0.0000
  -2   3  13      3.1291      0.6241      3.4697      0.0000
  -1   3  13      4.8044      0.2210      4.9564      0.0000
   0   3  13      2.5396      0.2708     -2.2063      0.0000
   1   3  13      4.1912      0.2244      3.7912      0.0000
   2   3  13     12.4563      0.1497    -12.0837      0.0000
   3   3  13      7.6947      0.7517      7.7636      0.0000
   4   3  13      1.1932      0.3873     -0.9913      0.0000
  -2   4  13      3.5936      0.2250     -3.5519      0.0000
  -1   4  13      5.9991      0.2082     -6.9446      0.0000
   0   4  13      2.6082      0.6096      2.9230      0.0000
   1   4  13     10.2421      0.2057     -9.9942      0.0000
   2   4  13     13.2776      0.4069     12.4576      0.0000
   3   4  13     18.9634      0.2277    -18.9746      0.0000
   4   4  13      4.4549      0.2519      4.6672      0.0000
  -1   5  13      3.3494      0.2201      3.5557      0.0000
   0   5  13      5.9848      0.2068     -7.3193      0.0000
   1   5  13      9.1578      0.2018     -8.7414      0.0000
   2   5  13      5.9143      0.1888      5.7322      0.0000
   3   5  13      2.5806      0.2920     -2.6569      0.0000
   4   5  13     13.1348      0.2408     14.0150      0.0000
  -1   6  13      2.6490      0.2305     -2.4295      0.0000
   0   6  13      1.8897      0.2649     -1.9892      0.0000
   1   6  13      1.5404      0.2607     -1.4356      0.0000
   2   6  13      1.2158      0.3801      1.2833      0.0000
   3   6  13      0.6421      0.5105      0.4478      0.0000
   0   7  13      0.9376      0.3051     -0.9440      0.0000
   1   7  13      1.2659      0.2868      1.4895      0.0000
   2   7  13     12.0955      1.7642    -13.1216      0.0000
   3   7  13      3.3748      0.2494      3.3963      0.0000
   0  -2  14      0.4831      0.5508     -0.4378      0.0000
  -1  -1  14      3.4815      0.2402      3.5159      0.0000
   0  -1  14      2.6855      0.2847      2.3077      0.0000
   1  -1  14     10.0346      0.2385      9.6531      0.0000
   2  -1  14      1.3885      0.2547     -1.3814      0.0000
  -2   0  14      1.8958      0.3076     -1.6477      0.0000
  -1   0  14      0.9458      0.3664      0.4094      0.0000
   0   0  14      1.0874      0.4199      0.2174      0.0000
   1   0  14      1.2873      0.3675     -0.7702      0.0000
   2   0  14      0.9035      0.3283      0.5833      0.0000
  -2   1  14      1.4600      0.3391      1.2089      0.0000
  -1   1  14      3.8284      0.2414     -3.4838      0.0000
   0   1  14      0.9541      0.4555      0.7476      0.0000
   1   1  14      7.2224      0.2315      6.5868      0.0000
   2   1  14      1.4165      0.2416      1.3104      0.0000
   3   1  14      5.5248      0.2927     -5.5721      0.0000
  -2   2  14      3.2943      0.2521      2.7283      0.0000
  -1   2  14      1.8226      0.3260      1.7253      0.0000
   0   2  14      2.0229      0.3182      1.9965      0.0000
   1   2  14      5.2723      0.2327      4.6894      0.0000
   2   2  14      6.4159      0.1886     -6.2708      0.0000
   3   2  14      0.0000      0.5255     -0.4401      0.0000
  -2   3  14      2.7414      0.2769      2.2330      0.0000
  -1   3  14     12.4637      0.2238    -11.3217      0.0000
   0   3  14      4.1745      0.2332     -3.9592      0.0000
   1   3  14      4.2456      0.2319      3.7966      0.0000
   2   3  14      1.6796      0.3292     -1.6847      0.0000
   3   3  14      2.0526      0.4838     -2.3620      0.0000
   0   4  14      0.8262      0.4261     -0.0452      0.0000
   1   4  14      4.0669      0.2327     -3.9614      0.0000
   2   4  14      6.7995      0.1580     -6.3446      0.0000
   3   4  14      6.6778      0.2340      6.2289      0.0000
  -1   5  14      1.6240      0.2744     -1.7259      0.0000
   1   5  14      1.4057      0.3444     -1.3276      0.0000
   2   5  14      0.6363      0.4501      0.4171      0.0000
   3   5  14      1.4942      0.3608      1.4102      0.0000
   0   6  14      1.1500      0.2822      1.2179      0.0000
   2   6  14      2.3798      0.2843      2.1542      0.0000
   3   6  14      1.3230      0.3992     -1.3066      0.0000
   0   0  15      1.1122      0.3809     -1.1726      0.0000
   1   0  15      5.6937      0.2415      5.2384      0.0000
  -1   1  15      3.0028      0.2455      2.7886      0.0000
   0   1  15      2.8156      0.2892      2.1531      0.0000
   1   1  15      0.8132      0.5074      0.5266      0.0000
   2   1  15      4.7841      0.1693      4.3656      0.0000
  -1   2  15      9.7988      0.2358     -9.3996      0.0000
   0   2  15      3.2396      0.2394      3.0570      0.0000
   1   2  15      4.1773      0.2463     -3.7759      0.0000
   2   2  15      1.8736      0.6180      1.2967      0.0000
  -1   3  15     12.9745      0.2323    -11.4729      0.0000
   0   3  15      3.7473      0.2525      3.3802      0.0000
   1   3  15      7.3362      0.2295     -7.1271      0.0000
   2   3  15      3.8457      0.3776      3.4850      0.0000
   3   3  15      0.7979      0.3759      0.0396      0.0000
   0   4  15      0.8820      0.4927      0.7834      0.0000
   1   4  15     12.5046      0.2274     11.3351      0.0000
   2   4  15      6.1388      0.2375     -5.2495      0.0000
   3   4  15      0.9540      0.5708     -0.3530      0.0000
   1   5  15      4.1324      0.2263      3.8598      0.0000
   2   5  15      0.7312      0.5292      0.1053      0.0000
 
